# Supplementary material for: Regional-Scale In-Depth Analysis of Soil Fungal Diversity Reveals Strong pH and Plant Species Effects in Northern Europe
Source: Front Microbiol. 2020 Sep 4;11:1953. doi: 10.3389/fmicb.2020.01953 (PMC7510051; doi:10.3389/fmicb.2020.01953)
Supplement: Supplementary file 1 [file Table_1.XLSX]

## Sheet: Table S15
Table S1. Sample metadata for dataset#3.
Sample	latitude	longitude	altitude	collector	sampling date	dataset#4: ectomycorrhizal fungi	dataset #5: urbanisation	dataset#6: island habitat	dataset#7: forest fragments	dataset#8: virgin forest habitat	dataset #9: forest management	dataset #10: park/woodland management		Woody plant richness	EcM plants sampled	EcM plant BA/coverage %	Populus tremula	Picea abies	Betula pendula	Tilia cordata	Quercus robur	Corylus avellana	Pinus sylvestris	Alnus incana	Alnus glutinosa	Salix caprea	Salix pentandra	Salix other	Salix alba	Salix cinerea	Abies alba	Pyroleae	Fagus sylvatica	Carpinus betulus	Arctostaphylos uva-ursi	Acer platanoides	Fraxinus excelsior	Ulmus glabra	Padus avium	Sorbus aucuparia	Pyrus communis	Lonicera xylosteum	Daphne mezereum	Sambucus racemosa	Ribes spp	Frangula alnus	Rhamnus catharticus	Juniperus communis (other AM conifer)	Viburnum spp.
10MR	58.0106	26.7693	143	person A	2013-06-11	excluded	excluded	excluded	excluded	excluded	excluded	excluded		3	3	100	10	80	10	0	0	0	0	0	0	0	0	0	0	0	0	0	0	0	0	0	0	0	0	0	0	0	0	0	0	0	0	0	0
11MR	57.9119	26.318	52	person A	2013-06-11	excluded	excluded	excluded	excluded	excluded	excluded	excluded		6	6	100	25	50	3	0	10	0	10	2	0	0	0	0	0	0	0	0	0	0	0	0	0	0	0	0	0	0	0	0	0	0	0	0	0
12MR	58.2369	26.4878	78.5	person A	2013-04-25	yes	yes	yes	excluded	excluded	yes	excluded		1	1	100	0	100	0	0	0	0	0	0	0	0	0	0	0	0	0	0	0	0	0	0	0	0	0	0	0	0	0	0	0	0	0	0	0
13MR	58.237	26.4863	77.5	person A	2013-06-19	yes	yes	yes	excluded	excluded	yes	excluded		3	3	100	20	70	10	0	0	0	0	0	0	0	0	0	0	0	0	0	0	0	0	0	0	0	0	0	0	0	0	0	0	0	0	0	0
14MR	59.2168	25.1753	71	person A	2013-06-07	yes	yes	yes	excluded	excluded	yes	excluded		6	5	98	0	2	1	0	0	0	85	5	0	5	0	0	0	0	0	0	0	0	0	2	0	0	0	0	0	0	0	0	0	0	0	0	0
15MR	59.0815	27.1669	45.5	person A	2013-06-07	excluded	excluded	excluded	excluded	excluded	excluded	excluded		1	1	100	0	0	0	0	0	0	100	0	0	0	0	0	0	0	0	0	0	0	0	0	0	0	0	0	0	0	0	0	0	0	0	0	0
16MR	57.8271	26.4037	67.5	person A	2013-06-11	excluded	excluded	excluded	excluded	excluded	excluded	excluded		3	3	100	10	88	2	0	0	0	0	0	0	0	0	0	0	0	0	0	0	0	0	0	0	0	0	0	0	0	0	0	0	0	0	0	0
19MR	58.2698	27.2896	36	person A	2013-05-28	yes	yes	yes	excluded	excluded	yes	excluded		4	4	100	20	50	25	0	0	0	5	0	0	0	0	0	0	0	0	0	0	0	0	0	0	0	0	0	0	0	0	0	0	0	0	0	0
1MR	58.1562	27.1318	46.5	person A	2013-06-19	yes	yes	yes	excluded	excluded	yes	excluded		2	2	100	0	15	0	0	0	0	85	0	0	0	0	0	0	0	0	0	0	0	0	0	0	0	0	0	0	0	0	0	0	0	0	0	0
20MR	57.58	26.4469	62.5	person A	2013-06-30	yes	yes	yes	excluded	excluded	yes	excluded		1	1	100	0	0	0	0	0	0	100	0	0	0	0	0	0	0	0	0	0	0	0	0	0	0	0	0	0	0	0	0	0	0	0	0	0
21MR	57.6845	26.8729	159	person A	2013-06-05	excluded	excluded	excluded	excluded	excluded	excluded	excluded		2	2	100	0	40	0	0	0	0	60	0	0	0	0	0	0	0	0	0	0	0	0	0	0	0	0	0	0	0	0	0	0	0	0	0	0
23MR	59.4649	25.7573	80	person A	2013-06-07	yes	yes	yes	excluded	yes	yes	excluded		2	2	100	0	0	8	0	0	0	92	0	0	0	0	0	0	0	0	0	0	0	0	0	0	0	0	0	0	0	0	0	0	0	0	0	0
24MR	58.0652	26.68	152	person A	2013-06-11	excluded	excluded	excluded	excluded	excluded	excluded	excluded		1	1	100	0	100	0	0	0	0	0	0	0	0	0	0	0	0	0	0	0	0	0	0	0	0	0	0	0	0	0	0	0	0	0	0	0
25MR	58.1678	27.0432	68.5	person A	2013-06-05	yes	yes	yes	excluded	excluded	yes	excluded		2	2	100	0	90	0	0	0	0	10	0	0	0	0	0	0	0	0	0	0	0	0	0	0	0	0	0	0	0	0	0	0	0	0	0	0
26MR	58.255	26.5717	75	person A	2013-06-19	yes	yes	yes	excluded	excluded	yes	excluded		2	2	100	0	70	0	0	0	0	30	0	0	0	0	0	0	0	0	0	0	0	0	0	0	0	0	0	0	0	0	0	0	0	0	0	0
27MR	58.1885	26.9382	78.5	person A	2013-06-04	yes	yes	yes	excluded	yes	yes	excluded		2	2	100	0	10	0	0	0	0	90	0	0	0	0	0	0	0	0	0	0	0	0	0	0	0	0	0	0	0	0	0	0	0	0	0	0
28MR	57.5454	26.5444	84	person A	2013-06-30	yes	yes	yes	excluded	excluded	yes	excluded		3	3	100	0	70	10	0	0	0	20	0	0	0	0	0	0	0	0	0	0	0	0	0	0	0	0	0	0	0	0	0	0	0	0	0	0
29MR	58.1321	27.0262	67	person A	2013-06-05	excluded	excluded	excluded	excluded	excluded	excluded	excluded		4	4	100	2	40	3	0	0	0	55	0	0	0	0	0	0	0	0	0	0	0	0	0	0	0	0	0	0	0	0	0	0	0	0	0	0
30MK	58.302	26.6654	70	person A	2013-05-03	yes	yes	yes	excluded	excluded	yes	excluded		1	1	100	0	100	0	0	0	0	0	0	0	0	0	0	0	0	0	0	0	0	0	0	0	0	0	0	0	0	0	0	0	0	0	0	0
31MK	57.8302	26.8934	75	person A	2013-06-05	yes	yes	yes	excluded	excluded	yes	excluded		1	1	100	0	0	0	0	0	0	100	0	0	0	0	0	0	0	0	0	0	0	0	0	0	0	0	0	0	0	0	0	0	0	0	0	0
32MR	59.2406	25.2978	67.5	person A	2013-06-07	yes	yes	yes	excluded	yes	yes	excluded		8	7	98	3	70	15	0	0	5	2	2	0	1	0	0	0	0	0	0	0	0	0	0	0	0	0	2	0	0	0	0	0	0	0	0	0
33MR	58.2494	26.9294	90.5	person A	2013-06-04	yes	yes	yes	excluded	yes	yes	excluded		3	3	100	0	30	30	0	0	0	40	0	0	0	0	0	0	0	0	0	0	0	0	0	0	0	0	0	0	0	0	0	0	0	0	0	0
34MR	59.0713	26.3494	108	person A	2013-06-07	excluded	excluded	excluded	excluded	excluded	excluded	excluded		2	2	100	0	60	0	0	0	0	40	0	0	0	0	0	0	0	0	0	0	0	0	0	0	0	0	0	0	0	0	0	0	0	0	0	0
35MR	58.6585	26.952	64.5	person A	2013-06-07	yes	yes	yes	excluded	yes	yes	excluded		2	2	100	0	8	0	0	0	0	92	0	0	0	0	0	0	0	0	0	0	0	0	0	0	0	0	0	0	0	0	0	0	0	0	0	0
36MR	58.2451	26.9593	80	person A	2013-06-19	yes	yes	yes	excluded	yes	yes	excluded		1	1	100	0	0	0	0	0	0	100	0	0	0	0	0	0	0	0	0	0	0	0	0	0	0	0	0	0	0	0	0	0	0	0	0	0
39MR	58.2477	26.9447	78.5	person A	2013-06-04	yes	yes	yes	excluded	yes	yes	excluded		3	3	100	0	6	4	0	0	0	90	0	0	0	0	0	0	0	0	0	0	0	0	0	0	0	0	0	0	0	0	0	0	0	0	0	0
3MR	59.2345	24.8882	56	person A	2013-06-07	yes	yes	yes	excluded	yes	yes	excluded		5	5	100	1	70	20	0	0	4	0	0	0	5	0	0	0	0	0	0	0	0	0	0	0	0	0	0	0	0	0	0	0	0	0	0	0
40MR	58.1523	27.0483	68.5	person A	2013-04-25	yes	yes	yes	excluded	yes	yes	excluded		2	2	100	0	30	0	0	0	0	70	0	0	0	0	0	0	0	0	0	0	0	0	0	0	0	0	0	0	0	0	0	0	0	0	0	0
41MR	58.2706	27.3334	40.5	person A	2013-05-14	excluded	excluded	excluded	excluded	excluded	excluded	excluded		3	3	100	0	20	20	0	0	0	60	0	0	0	0	0	0	0	0	0	0	0	0	0	0	0	0	0	0	0	0	0	0	0	0	0	0
43MR	58.2179	26.8386	79.5	person A	2013-05-03	yes	yes	yes	excluded	excluded	yes	excluded		2	2	100	0	98	0	0	0	0	0	2	0	0	0	0	0	0	0	0	0	0	0	0	0	0	0	0	0	0	0	0	0	0	0	0	0
44MR	58.124	26.6255	146.5	person A	2013-05-03	yes	yes	yes	excluded	yes	yes	excluded		6	5	98	0	60	0	0	0	2	32	2	0	2	0	0	0	0	0	0	0	0	0	0	2	0	0	0	0	0	0	0	0	0	0	0	0
46MR	58.254	26.8212	80.5	person A	2012-11-26	yes	yes	yes	excluded	excluded	yes	excluded		4	4	100	0	68	10	0	0	0	20	2	0	0	0	0	0	0	0	0	0	0	0	0	0	0	0	0	0	0	0	0	0	0	0	0	0
49MR	58.1358	26.6353	165	person A	2013-05-03	yes	yes	yes	excluded	excluded	yes	excluded		5	5	100	0	75	10	2	0	3	10	0	0	0	0	0	0	0	0	0	0	0	0	0	0	0	0	0	0	0	0	0	0	0	0	0	0
4MR	58.1538	27.1251	47.5	person A	2013-06-19	yes	yes	yes	excluded	yes	yes	excluded		2	2	100	0	0	12	0	0	0	88	0	0	0	0	0	0	0	0	0	0	0	0	0	0	0	0	0	0	0	0	0	0	0	0	0	0
5MR	57.9917	26.6715	137	person A	2013-06-11	excluded	excluded	excluded	excluded	excluded	excluded	excluded		1	1	100	0	100	0	0	0	0	0	0	0	0	0	0	0	0	0	0	0	0	0	0	0	0	0	0	0	0	0	0	0	0	0	0	0
6MR	58.0932	26.7909	118.5	person A	2013-06-11	excluded	excluded	excluded	excluded	excluded	excluded	excluded		3	3	100	0	88	2	0	0	0	10	0	0	0	0	0	0	0	0	0	0	0	0	0	0	0	0	0	0	0	0	0	0	0	0	0	0
8MK	57.9523	26.6403	126	person A	2013-06-11	yes	yes	yes	excluded	excluded	yes	excluded		1	1	100	0	100	0	0	0	0	0	0	0	0	0	0	0	0	0	0	0	0	0	0	0	0	0	0	0	0	0	0	0	0	0	0	0
9MR	57.5867	26.6867	90	person A	2013-06-30	yes	yes	yes	excluded	excluded	yes	excluded		4	4	100	2	60	10	0	0	0	28	0	0	0	0	0	0	0	0	0	0	0	0	0	0	0	0	0	0	0	0	0	0	0	0	0	0
A1	58.3028	26.6511	74	person A	2016-10-27	yes	yes	excluded	excluded	excluded	yes	excluded		2	2	100	0	99.5	0	0	0	0.5	0	0	0	0	0	0	0	0	0	0	0	0	0	0	0	0	0	0	0	0	0	0	0	0	0	0	0
A10	58.4107	26.6483	53	person A	2017-04-18	yes	yes	excluded	excluded	excluded	yes	excluded		8	6	99.4	3	93.4	1	0	0.5	0.5	1	0	0	0	0	0	0	0	0	0	0	0	0	0.5	0	0	0	0	0	0	0	0.1	0	0	0	0	0
A11	58.5437	27.1765	45	person A	2017-04-20	yes	yes	excluded	excluded	excluded	yes	excluded		5	5	100	0	98	0.5	0	0	0	0.5	0.5	0	0	0	0.5	0	0	0	0	0	0	0	0	0	0	0	0	0	0	0	0	0	0	0	0	0
A12	58.5723	26.9797	122	person A	2017-04-20	yes	yes	excluded	excluded	excluded	excluded	excluded		5	5	100	0	93.5	0.5	0	0	0.5	5	0	0	0	0	0.5	0	0	0	0	0	0	0	0	0	0	0	0	0	0	0	0	0	0	0	0	0
A13	58.7923	26.6976	76	person A	2017-04-27	yes	yes	excluded	excluded	excluded	yes	excluded		5	4	99.5	0	98	0.5	0	0	0	0.5	0.5	0	0	0	0	0	0	0	0	0	0	0	0	0	0	0	0.5	0	0	0	0	0	0	0	0	0
A14	58.6814	25.9416	73	person A	2017-04-26	yes	yes	excluded	excluded	excluded	excluded	excluded		7	4	98.9	0	83.4	10	0	5	0	0	0	0	0	0	0.5	0	0	0	0	0	0	0	0	0	0	0.5	0.5	0	0	0	0.1	0	0	0	0	0
A15	58.1996	26.2109	92	person A	2017-05-30	yes	yes	excluded	excluded	excluded	yes	excluded		6	4	99	0	97.5	0.5	0	0	0.5	0	0	0	0	0	0.5	0	0	0	0	0	0	0	0	0.5	0	0	0.5	0	0	0	0	0	0	0	0	0
A16	57.9331	26.9164	97	person A	2017-06-02	yes	yes	excluded	excluded	excluded	yes	excluded		6	5	99.5	0.5	92.5	5	0	1	0	0	0.5	0	0	0	0	0	0	0	0	0	0	0	0	0	0	0	0.5	0	0	0	0	0	0	0	0	0
A17	58.2562	26.4417	37	person A	2017-05-30	yes	yes	excluded	excluded	excluded	excluded	excluded		7	4	98.9	0	87.9	0.5	0	0.5	0	10	0	0	0	0	0	0	0	0	0	0	0	0	0.5	0	0	0	0.5	0	0	0	0	0	0	0.1	0	0
A18	58.2481	26.4362	78	person A	2017-05-30	yes	yes	excluded	excluded	excluded	yes	excluded		9	5	98.8	0	96.8	0.5	0	0.5	0	0.5	0	0	0	0	0.5	0	0	0	0	0	0	0	0	0.5	0	0	0.5	0	0	0	0.1	0	0	0	0	0.1
A19	57.9382	27.0567	88	person A	2017-06-02	yes	yes	excluded	excluded	excluded	excluded	excluded		9	7	99.4	0.5	96.4	0.5	0	0.5	0.5	0.5	0	0	0	0	0.5	0	0	0	0	0	0	0	0	0	0	0	0.5	0	0	0	0.1	0	0	0	0	0
A2	58.4639	26.82	50	person A	2016-11-17	yes	yes	excluded	excluded	excluded	excluded	excluded		1	1	100	0	100	0	0	0	0	0	0	0	0	0	0	0	0	0	0	0	0	0	0	0	0	0	0	0	0	0	0	0	0	0	0	0
A20	58.0698	26.7546	106	person A	2017-06-01	yes	yes	excluded	excluded	excluded	excluded	excluded		5	3	99.4	0	98.4	0	0	0.5	0.5	0	0	0	0	0	0	0	0	0	0	0	0	0	0	0	0	0	0.5	0	0	0	0	0.1	0	0	0	0
A21	57.9508	26.9006	97	person A	2017-06-02	yes	yes	excluded	excluded	excluded	yes	excluded		1	1	100	0	100	0	0	0	0	0	0	0	0	0	0	0	0	0	0	0	0	0	0	0	0	0	0	0	0	0	0	0	0	0	0	0
A22	57.9185	27.0302	90	person A	2017-06-02	yes	yes	excluded	excluded	excluded	yes	excluded		6	4	99.4	0	97.9	0	0	0	0.5	0	0.5	0	0	0	0.5	0	0	0	0	0	0	0	0	0	0	0	0.5	0	0	0	0.1	0	0	0	0	0
A23	57.9295	26.9065	91	person A	2017-06-02	yes	yes	excluded	excluded	excluded	yes	excluded		7	6	99.9	0.5	97.4	0.5	0	0	0.5	0.5	0	0	0	0	0.5	0	0	0	0	0	0	0	0	0	0	0	0	0	0	0	0	0	0	0	0	0.1
A24	57.9711	26.0601	40	person A	2017-06-08	yes	yes	excluded	excluded	excluded	excluded	excluded		5	4	99.5	0	98	0.5	0	0	0	0.5	0	0	0	0	0.5	0	0	0	0	0	0	0	0	0	0	0	0.5	0	0	0	0	0	0	0	0	0
A25	58.7824	26.3495	71	person A	2017-05-02	yes	yes	excluded	excluded	excluded	yes	excluded		5	4	99.5	0.5	97.5	1	0	0	0	0	0	0	0	0	0.5	0	0	0	0	0	0	0	0	0	0	0.5	0	0	0	0	0	0	0	0	0	0
A26	58.2818	26.3757	78	person A	2017-05-30	yes	yes	excluded	excluded	excluded	yes	excluded		5	5	100	0	98	0.5	0	0.5	0.5	0	0	0	0	0	0.5	0	0	0	0	0	0	0	0	0	0	0	0	0	0	0	0	0	0	0	0	0
A27	58.2749	26.3884	84	person A	2017-05-30	yes	yes	excluded	excluded	excluded	yes	excluded		2	2	100	0	99.5	0	0	0	0.5	0	0	0	0	0	0	0	0	0	0	0	0	0	0	0	0	0	0	0	0	0	0	0	0	0	0	0
A28	58.7763	26.3627	67	person A	2017-05-02	yes	yes	excluded	excluded	excluded	yes	excluded		5	4	99.5	0	98	0.5	0	0	0	0	0.5	0	0	0	0.5	0	0	0	0	0	0	0	0	0	0	0.5	0	0	0	0	0	0	0	0	0	0
A29	58.7405	26.6562	114	person A	2017-01-27	yes	yes	excluded	excluded	excluded	excluded	excluded		4	4	100	0	94	5	0	0.5	0	0.5	0	0	0	0	0	0	0	0	0	0	0	0	0	0	0	0	0	0	0	0	0	0	0	0	0	0
A3	58.4632	26.8102	47	person A	2016-12-07	yes	yes	excluded	excluded	excluded	excluded	excluded		2	2	100	0	98	0	0	0	0	2	0	0	0	0	0	0	0	0	0	0	0	0	0	0	0	0	0	0	0	0	0	0	0	0	0	0
A30	58.7484	26.5147	115	person A	2018-05-11	yes	yes	excluded	excluded	excluded	excluded	excluded		2	2	100	0	96	0	0	4	0	0	0	0	0	0	0	0	0	0	0	0	0	0	0	0	0	0	0	0	0	0	0	0	0	0	0	0
A31	58.171	26.1442	53	person A	2017-05-30	yes	yes	excluded	excluded	excluded	yes	excluded		7	5	99.4	0	97.4	0.5	0	0.5	0	0.5	0	0	0	0	0.5	0	0	0	0	0	0	0	0	0	0	0	0.5	0	0	0	0	0	0	0.1	0	0
A32	58.2507	27.2946	38	person A	2017-06-28	yes	yes	excluded	excluded	excluded	yes	excluded		8	4	98.4	0	96.9	0	0	0	0.5	0	0.5	0	0	0	0.5	0	0	0	0	0	0	0	0	0.5	0.5	0	0.5	0	0.1	0	0	0	0	0	0	0
A4	58.5467	26.869	57	person A	2016-11-17	yes	yes	excluded	excluded	excluded	excluded	excluded		1	1	100	0	100	0	0	0	0	0	0	0	0	0	0	0	0	0	0	0	0	0	0	0	0	0	0	0	0	0	0	0	0	0	0	0
A5	58.5235	26.9637	63	person A	2016-12-01	yes	yes	excluded	excluded	excluded	yes	excluded		2	2	100	0	99	1	0	0	0	0	0	0	0	0	0	0	0	0	0	0	0	0	0	0	0	0	0	0	0	0	0	0	0	0	0	0
A6	58.7484	26.6605	100	person A	2017-04-27	yes	yes	excluded	excluded	excluded	yes	excluded		4	4	100	0	79	20	0	0	0.5	0	0	0	0	0	0.5	0	0	0	0	0	0	0	0	0	0	0	0	0	0	0	0	0	0	0	0	0
A7	58.4153	27.0114	54	person A	2017-04-18	yes	yes	excluded	excluded	excluded	excluded	excluded		8	6	99.4	0.5	96.9	0.5	0.5	0	0.5	0	0	0	0	0	0.5	0	0	0	0	0	0	0	0	0.5	0	0	0	0	0	0.1	0	0	0	0	0	0
A8	58.3446	26.8874	52	person A	2017-04-18	yes	yes	excluded	excluded	excluded	yes	yes		8	6	99	0.5	92	0	0	5	0.5	0.5	0	0	0	0	0.5	0	0	0	0	0	0	0	0.5	0	0	0.5	0	0	0	0	0	0	0	0	0	0
A9	58.5637	26.8439	52	person A	2017-04-28	yes	yes	excluded	excluded	excluded	yes	excluded		5	5	100	0.5	93.5	0.5	0	0	0	5	0	0	0	0	0.5	0	0	0	0	0	0	0	0	0	0	0	0	0	0	0	0	0	0	0	0	0
B1	58.1995	26.67	93	person A	2016-11-23	yes	yes	excluded	excluded	excluded	yes	excluded		1	1	100	0	100	0	0	0	0	0	0	0	0	0	0	0	0	0	0	0	0	0	0	0	0	0	0	0	0	0	0	0	0	0	0	0
B10	58.7836	26.3544	67	person A	2017-05-02	yes	yes	excluded	excluded	excluded	yes	excluded		3	3	100	0	99	0	0	0	0	0	0.5	0	0	0	0.5	0	0	0	0	0	0	0	0	0	0	0	0	0	0	0	0	0	0	0	0	0
B11	57.8731	26.1284	64	person A	2017-06-07	yes	yes	excluded	excluded	excluded	yes	excluded		3	2	99.5	0	84.5	15	0	0	0	0	0	0	0	0	0	0	0	0	0	0	0	0	0	0	0	0	0.5	0	0	0	0	0	0	0	0	0
B12	57.9186	27.0368	80	person A	2017-06-02	yes	yes	excluded	excluded	excluded	yes	excluded		4	3	99.5	0	98.5	0	0	0.5	0.5	0	0	0	0	0	0	0	0	0	0	0	0	0	0	0	0	0	0.5	0	0	0	0	0	0	0	0	0
B13	58.0703	26.7497	130	person A	2017-06-01	yes	yes	yes	excluded	excluded	yes	excluded		5	4	99.5	0	93.5	0	0	0.5	0.5	5	0	0	0	0	0	0	0	0	0	0	0	0	0	0	0	0	0.5	0	0	0	0	0	0	0	0	0
B14	57.9984	26.6065	153	person A	2017-06-28	yes	yes	yes	excluded	excluded	yes	excluded		4	3	99.5	0	98.5	0	0	0	0.5	0	0	0	0	0	0.5	0	0	0	0	0	0	0	0	0	0	0	0.5	0	0	0	0	0	0	0	0	0
B15	58.6594	26.1145	64	person A	2017-06-26	yes	yes	yes	excluded	excluded	yes	excluded		4	3	99.9	0	98.9	0	0	0	0.5	0.5	0	0	0	0	0	0	0	0	0	0	0	0	0	0	0	0	0	0	0.1	0	0	0	0	0	0	0
B16	58.0482	26.8278	112	person A	2017-06-27	yes	yes	excluded	excluded	excluded	yes	excluded		1	1	100	0	100	0	0	0	0	0	0	0	0	0	0	0	0	0	0	0	0	0	0	0	0	0	0	0	0	0	0	0	0	0	0	0
B2	58.2144	26.686	81	person A	2016-11-23	yes	yes	excluded	excluded	excluded	yes	excluded		1	1	100	0	100	0	0	0	0	0	0	0	0	0	0	0	0	0	0	0	0	0	0	0	0	0	0	0	0	0	0	0	0	0	0	0
B3	58.5916	27.0344	71	person A	2017-03-24	yes	yes	excluded	excluded	excluded	yes	excluded		4	3	99.5	0	94	5	0.5	0	0	0	0	0	0	0	0	0	0	0	0	0	0	0	0.5	0	0	0	0	0	0	0	0	0	0	0	0	0
B4	58.2046	26.7389	87	person A	2016-11-23	yes	yes	excluded	excluded	excluded	yes	excluded		1	1	100	0	100	0	0	0	0	0	0	0	0	0	0	0	0	0	0	0	0	0	0	0	0	0	0	0	0	0	0	0	0	0	0	0
B5	58.1889	26.8032	75	person A	2016-11-24	yes	yes	excluded	excluded	excluded	yes	excluded		1	1	100	0	100	0	0	0	0	0	0	0	0	0	0	0	0	0	0	0	0	0	0	0	0	0	0	0	0	0	0	0	0	0	0	0
B6	58.1957	26.6688	96	person A	2016-11-23	yes	yes	excluded	excluded	excluded	yes	excluded		1	1	100	0	100	0	0	0	0	0	0	0	0	0	0	0	0	0	0	0	0	0	0	0	0	0	0	0	0	0	0	0	0	0	0	0
B7	58.4267	26.5636	41	person A	2017-10-10	yes	yes	excluded	excluded	excluded	yes	excluded		3	3	100	0	90	5	0	0	0	0	5	0	0	0	0	0	0	0	0	0	0	0	0	0	0	0	0	0	0	0	0	0	0	0	0	0
B8	58.7895	26.6929	69	person A	2017-04-27	yes	yes	excluded	excluded	excluded	yes	excluded		4	4	100	0	98.5	0.5	0	0	0	0.5	0	0	0	0	0.5	0	0	0	0	0	0	0	0	0	0	0	0	0	0	0	0	0	0	0	0	0
B9	57.9389	26.8882	90	person A	2017-06-02	yes	yes	yes	excluded	excluded	yes	excluded		3	2	99.5	0	99	0	0	0	0	0	0	0	0	0	0.5	0	0	0	0	0	0	0	0	0	0	0	0.5	0	0	0	0	0	0	0	0	0
BB1	58.2881	26.6331	68	person A	2016-10-27	yes	yes	yes	excluded	excluded	yes	excluded		1	1	100	0	100	0	0	0	0	0	0	0	0	0	0	0	0	0	0	0	0	0	0	0	0	0	0	0	0	0	0	0	0	0	0	0
BB10	58.1224	26.7051	117	person A	2017-06-27	yes	yes	excluded	excluded	excluded	yes	excluded		4	4	100	0	98	0	0	0.5	0.5	0	0	0	0	0	1	0	0	0	0	0	0	0	0	0	0	0	0	0	0	0	0	0	0	0	0	0
BB11	58.3431	27.1077	35	person A	2017-06-26	yes	yes	excluded	excluded	excluded	yes	excluded		3	2	99.5	0	99	0	0	0	0	0	0	0	0	0	0.5	0	0	0	0	0	0	0	0	0	0	0	0.5	0	0	0	0	0	0	0	0	0
BB12	57.9109	26.0991	59	person A	2017-06-27	yes	yes	yes	excluded	excluded	yes	excluded		4	3	99.5	0	97	2	0	0	0	0.5	0	0	0	0	0	0	0	0	0	0	0	0	0	0	0	0	0.5	0	0	0	0	0	0	0	0	0
BB13	58.357	26.963	57	person A	2017-06-26	yes	yes	excluded	excluded	excluded	yes	excluded		2	2	100	0	97	3	0	0	0	0	0	0	0	0	0	0	0	0	0	0	0	0	0	0	0	0	0	0	0	0	0	0	0	0	0	0
BB14	58.0206	26.8204	143	person A	2017-06-27	yes	yes	yes	excluded	excluded	yes	excluded		2	2	100	0	99.5	0	0	0	0.5	0	0	0	0	0	0	0	0	0	0	0	0	0	0	0	0	0	0	0	0	0	0	0	0	0	0	0
BB15	57.986	26.0706	56	person A	2017-06-27	yes	yes	excluded	excluded	excluded	yes	excluded		2	2	100	0	99.5	0	0	0	0.5	0	0	0	0	0	0	0	0	0	0	0	0	0	0	0	0	0	0	0	0	0	0	0	0	0	0	0
BB2	58.1237	26.419	88	person A	2017-05-21	yes	yes	yes	excluded	excluded	yes	excluded		7	5	99.4	0	95.4	2	0	0.5	0.5	0	0	0	0	0	0	0	0	0	0	0	0	0	0	0	0	0	0.5	0	0.1	0	0	0	0	0	0	0
BB3	57.685	26.9311	167	person A	2017-06-28	yes	yes	yes	excluded	excluded	yes	excluded		2	2	100	0	99.5	0	0	0.5	0	0	0	0	0	0	0	0	0	0	0	0	0	0	0	0	0	0	0	0	0	0	0	0	0	0	0	0
BB4	58.6917	25.951	78	person A	2017-06-26	yes	yes	excluded	excluded	excluded	yes	excluded		4	2	99	0	98	0	0	0	0	0	0	0	0	0	1	0	0	0	0	0	0	0	0	0.5	0	0.5	0	0	0	0	0	0	0	0	0	0
BB5	58.2995	26.6518	70	person A	2017-06-21	yes	yes	excluded	excluded	excluded	yes	excluded		4	4	100	0	98.5	0.5	0	0	0.5	0	0	0	0	0	0.5	0	0	0	0	0	0	0	0	0	0	0	0	0	0	0	0	0	0	0	0	0
BB6	58.1221	26.6108	150	person A	2017-06-27	yes	yes	yes	excluded	excluded	yes	excluded		4	3	99.5	0	98.5	0.5	0	0	0.5	0	0	0	0	0	0	0	0	0	0	0	0	0	0	0	0	0	0.5	0	0	0	0	0	0	0	0	0
BB7	58.1273	26.6242	166	person A	2017-06-27	yes	yes	excluded	excluded	excluded	yes	excluded		3	2	99.5	0	99	0	0	0	0.5	0	0	0	0	0	0	0	0	0	0	0	0	0	0	0	0	0	0.5	0	0	0	0	0	0	0	0	0
BB8	57.7493	26.9241	155	person A	2017-06-28	yes	yes	excluded	excluded	excluded	yes	excluded		6	6	100	0.5	96.5	0.5	0	1	0.5	0	0	0	0	0	1	0	0	0	0	0	0	0	0	0	0	0	0	0	0	0	0	0	0	0	0	0
BB9	57.7499	26.9201	157	person A	2017-06-28	yes	yes	excluded	excluded	excluded	yes	excluded		3	3	100	0	99	0	0	0.5	0.5	0	0	0	0	0	0	0	0	0	0	0	0	0	0	0	0	0	0	0	0	0	0	0	0	0	0	0
C1	58.1886	26.7948	81	person A	2016-11-24	yes	yes	excluded	excluded	excluded	yes	excluded		2	2	100	0	99	1	0	0	0	0	0	0	0	0	0	0	0	0	0	0	0	0	0	0	0	0	0	0	0	0	0	0	0	0	0	0
C10	58.4203	27.031	60	person A	2017-04-18	yes	yes	excluded	excluded	excluded	yes	excluded		4	3	99.5	0	94	0.5	0	0	0	5	0	0	0	0	0	0	0	0	0	0	0	0	0	0	0	0	0.5	0	0	0	0	0	0	0	0	0
C11	58.0698	26.7465	128	person A	2017-06-01	yes	yes	yes	excluded	excluded	yes	excluded		8	5	99.3	0.5	92.8	0	0	0.5	0.5	5	0	0	0	0	0	0	0	0	0	0	0	0	0	0	0	0	0.5	0	0	0	0	0.1	0	0	0	0.1
C12	58.7365	26.5002	91	person A	2017-05-11	yes	yes	yes	excluded	excluded	yes	excluded		3	3	100	0	99	0.5	0	0.5	0	0	0	0	0	0	0	0	0	0	0	0	0	0	0	0	0	0	0	0	0	0	0	0	0	0	0	0
C13	57.9272	26.0545	63	person A	2017-06-07	yes	yes	yes	excluded	excluded	yes	excluded		5	4	99.5	0	91	5	0	0	0.5	0	0	0	0	0	0	0	0	0	0	0	0	0	0	0	0	0	0.5	0	0	0	0	0	0	0	0	0
C14	58.783	26.3555	86	person A	2017-05-02	yes	yes	excluded	excluded	excluded	yes	excluded		4	4	100	0	98.5	0.5	0	0	0.5	0	0	0	0	0	0.5	0	0	0	0	0	0	0	0	0	0	0	0	0	0	0	0	0	0	0	0	0
C15	58.1095	26.584	147	person A	2017-06-08	yes	yes	yes	excluded	excluded	yes	excluded		7	3	98.3	1	88.3	9	0	0	0	0	0	0	0	0	0	0	0	0	0	0	0	0	1	0	0	0	0.5	0	0	0.1	0	0	0	0	0	0.1
C16	58.7096	26.2412	72	person A	2017-04-28	yes	yes	yes	excluded	excluded	yes	excluded		4	3	99.9	0	98.9	0	0.5	0	0.5	0	0	0	0	0	0	0	0	0	0	0	0	0	0	0	0	0	0	0	0	0.1	0	0	0	0	0	0
C17	58.3088	26.5011	84	person A	2017-05-30	yes	yes	excluded	excluded	excluded	yes	excluded		7	6	99.5	5	83.5	5	0	0	0	5	0.5	0	0	0	0.5	0	0	0	0	0	0	0	0	0	0	0	0.5	0	0	0	0	0	0	0	0	0
C2	58.5222	26.964	64	person A	2016-12-01	yes	yes	yes	excluded	excluded	yes	excluded		2	2	100	0	90	10	0	0	0	0	0	0	0	0	0	0	0	0	0	0	0	0	0	0	0	0	0	0	0	0	0	0	0	0	0	0
C3	58.203	26.7366	82	person A	2016-11-24	yes	yes	excluded	excluded	excluded	yes	excluded		2	2	100	0	99	1	0	0	0	0	0	0	0	0	0	0	0	0	0	0	0	0	0	0	0	0	0	0	0	0	0	0	0	0	0	0
C4	58.5431	27.1624	40	person A	2017-03-24	yes	yes	yes	excluded	excluded	yes	excluded		5	4	99.5	0.5	98	0	0.5	0	0	0	0	0.5	0	0	0	0	0	0	0	0	0	0	0	0	0	0	0.5	0	0	0	0	0	0	0	0	0
C5	58.338	27.0465	51	person A	2016-11-11	yes	yes	excluded	excluded	excluded	yes	excluded		3	3	100	0	92	6	0	0	0	0	2	0	0	0	0	0	0	0	0	0	0	0	0	0	0	0	0	0	0	0	0	0	0	0	0	0
C6	58.7816	26.6997	84	person A	2017-04-27	yes	yes	yes	excluded	excluded	yes	excluded		3	2	99.5	0	94.5	0	0	0	0	5	0	0	0	0	0	0	0	0	0	0	0	0	0	0	0	0	0.5	0	0	0	0	0	0	0	0	0
C7	58.6734	26.0978	61	person A	2017-05-02	yes	yes	yes	excluded	excluded	yes	excluded		8	6	99.4	0.5	77.4	20	0	0.5	0.5	0	0	0	0	0	0.5	0	0	0	0	0	0	0	0	0.5	0	0	0	0	0	0	0.1	0	0	0	0	0
C9	58.5753	27.0039	100	person A	2017-04-20	yes	yes	yes	excluded	excluded	yes	excluded		6	5	99.5	0	92.5	5	0	0	0.5	0	1	0	0	0	0.5	0	0	0	0	0	0	0	0.5	0	0	0	0	0	0	0	0	0	0	0	0	0
CC1	58.2767	26.6885	84.8488	person G	2016-09-19	yes	yes	yes	excluded	excluded	yes	excluded		6	5	98	7	74	10	0	2	0	0	0	0	0	0	5	0	0	0	0	0	0	0	0	0	0	0	2	0	0	0	0	0	0	0	0	0
CC10	58.4132	26.5591	64.1099	person G	2017-05-22	yes	yes	yes	excluded	excluded	yes	excluded		2	2	100	5	95	0	0	0	0	0	0	0	0	0	0	0	0	0	0	0	0	0	0	0	0	0	0	0	0	0	0	0	0	0	0	0
CC11	58.0932	26.4386	114.612	person G	2017-06-08	yes	yes	yes	excluded	excluded	yes	excluded		5	5	100	5	74.5	15	0	0	0	5	0	0	0	0	0.5	0	0	0	0	0	0	0	0	0	0	0	0	0	0	0	0	0	0	0	0	0
CC12	58.2584	27.2695	100.427	person G	2017-06-14	yes	yes	yes	excluded	excluded	yes	excluded		4	4	100	0	84	15	0.5	0	0	0	0.5	0	0	0	0	0	0	0	0	0	0	0	0	0	0	0	0	0	0	0	0	0	0	0	0	0
CC13	58.4872	26.4968	100.205	person G	2017-07-04	yes	yes	yes	excluded	excluded	yes	excluded		7	5	94	1	74	15	0	0	0	0	2	0	0	0	2	0	0	0	0	0	0	0	0	3	3	0	0	0	0	0	0	0	0	0	0	0
CC14	58.7456	26.2813	68.267	person G	2017-06-15	yes	yes	yes	excluded	excluded	yes	excluded		2	2	100	0	95	5	0	0	0	0	0	0	0	0	0	0	0	0	0	0	0	0	0	0	0	0	0	0	0	0	0	0	0	0	0	0
CC15	58.6008	26.9804	119.874	person G	2017-07-05	yes	yes	yes	excluded	excluded	yes	excluded		3	3	100	0	94	5	0	0	0	0	0	0	0	0	1	0	0	0	0	0	0	0	0	0	0	0	0	0	0	0	0	0	0	0	0	0
CC2	58.4162	26.6154	60.2668	person G	2016-09-23	yes	yes	yes	excluded	excluded	yes	excluded		5	5	100	0.5	84.5	8	0	0	0	0	5	0	0	0	2	0	0	0	0	0	0	0	0	0	0	0	0	0	0	0	0	0	0	0	0	0
CC3	58.112	26.3986	91	person A	2017-06-21	yes	yes	yes	excluded	excluded	yes	excluded		3	3	100	0	94.5	5	0	0	0.5	0	0	0	0	0	0	0	0	0	0	0	0	0	0	0	0	0	0	0	0	0	0	0	0	0	0	0
CC4	57.7111	26.8111	116	person A	2017-06-28	yes	yes	yes	excluded	excluded	yes	excluded		5	4	99.5	0.5	98	0.5	0	0.5	0	0	0	0	0	0	0	0	0	0	0	0	0	0	0	0	0	0	0.5	0	0	0	0	0	0	0	0	0
CC5	57.7034	26.743	107	person A	2017-06-28	yes	yes	yes	excluded	excluded	yes	excluded		7	5	99.5	1.25	96	1	0	0	0.25	1	0	0	0	0	0	0	0	0	0	0	0	0	0	0	0	0	0.25	0	0	0	0	0	0	0.25	0	0
CC6	58.6973	26.2435	67	person A	2017-06-26	yes	yes	yes	excluded	excluded	yes	excluded		4	3	99.5	0	94	5	0	0	0.5	0	0	0	0	0	0	0	0	0	0	0	0	0	0	0	0	0	0.5	0	0	0	0	0	0	0	0	0
CC7	58.5482	26.9294	57	person A	2017-06-22	yes	yes	yes	excluded	excluded	yes	excluded		6	4	99	5	78.5	15	0	0	0.5	0	0	0	0	0	0	0	0	0	0	0	0	0	0.5	0	0	0	0.5	0	0	0	0	0	0	0	0	0
CC8	58.1581	26.4163	112.887	person G	2017-05-03	yes	yes	yes	excluded	excluded	yes	excluded		4	4	100	1	80	14	0	0	0	5	0	0	0	0	0	0	0	0	0	0	0	0	0	0	0	0	0	0	0	0	0	0	0	0	0	0
CC9	58.0982	26.5388	142.885	person G	2017-05-05	yes	yes	yes	excluded	excluded	yes	excluded		5	4	99.5	0	85	0.5	0	0	0	0	7	0	0	0	7	0	0	0	0	0	0	0	0.5	0	0	0	0	0	0	0	0	0	0	0	0	0
D1	58.2706	26.6439	67	person A	2016-10-27	yes	yes	yes	excluded	excluded	yes	excluded		8	5	98.4	1	94.4	0	0	0.5	0.5	2	0	0	0	0	0	0	0	0	0	0	0	0	1	0	0	0	0.5	0	0	0	0	0	0	0.1	0	0
D10	57.8742	26.1187	53	person A	2017-06-07	yes	yes	yes	excluded	excluded	yes	excluded		3	2	99.5	0	84.5	0	0	0	0	15	0	0	0	0	0	0	0	0	0	0	0	0	0	0	0	0	0.5	0	0	0	0	0	0	0	0	0
D11	57.9618	26.7647	135	person A	2017-06-07	yes	yes	yes	excluded	excluded	yes	excluded		9	5	98	0	96	0.5	0.5	0.5	0	0	0	0	0	0	0.5	0	0	0	0	0	0	0	0.5	0.5	0	0.5	0.5	0	0	0	0	0	0	0	0	0
D12	57.9979	26.6219	154	person A	2017-06-06	yes	yes	yes	excluded	excluded	yes	excluded		5	4	99.5	0	93.5	5	0	0.5	0.5	0	0	0	0	0	0	0	0	0	0	0	0	0	0	0	0	0	0.5	0	0	0	0	0	0	0	0	0
D14	58.0416	26.3829	154	person A	2017-06-06	yes	yes	yes	excluded	excluded	yes	excluded		6	2	98.8	0	98.3	0	0	0	0.5	0	0	0	0	0	0	0	0	0	0	0	0	0	0.5	0	0	0	0.5	0	0	0.1	0	0	0	0	0	0
D15	58.2839	26.6361	64	person A	2017-05-31	yes	yes	yes	excluded	excluded	yes	excluded		4	3	99.5	0	98.5	0	0.5	0	0.5	0	0	0	0	0	0	0	0	0	0	0	0	0	0	0	0	0	0.5	0	0	0	0	0	0	0	0	0
D16	58.5206	26.959	64	person A	2016-12-01	yes	yes	yes	excluded	excluded	yes	excluded		2	2	100	0	95	0	0	0	0	5	0	0	0	0	0	0	0	0	0	0	0	0	0	0	0	0	0	0	0	0	0	0	0	0	0	0
D2	58.2716	26.6408	67	person A	2016-10-27	yes	yes	yes	excluded	excluded	yes	excluded		2	2	100	0	99.5	0.5	0	0	0	0	0	0	0	0	0	0	0	0	0	0	0	0	0	0	0	0	0	0	0	0	0	0	0	0	0	0
D3	58.1649	27.0408	66	person A	2017-01-16	yes	yes	yes	excluded	excluded	yes	excluded		3	3	100	0	68	9	0	0	0	23	0	0	0	0	0	0	0	0	0	0	0	0	0	0	0	0	0	0	0	0	0	0	0	0	0	0
D5	58.5756	26.9335	98	person A	2017-04-20	yes	yes	yes	excluded	excluded	yes	excluded		6	5	99.5	1	92.5	5	0	0	0.5	0.5	0	0	0	0	0	0	0	0	0	0	0	0	0	0	0	0	0.5	0	0	0	0	0	0	0	0	0
D6	58.7668	26.3177	83	person A	2017-05-02	yes	yes	excluded	excluded	excluded	yes	excluded		7	6	99.9	5	91.9	0.5	0	1	0.5	1	0	0	0	0	0	0	0	0	0	0	0	0	0	0	0	0	0	0	0	0.1	0	0	0	0	0	0
D7	59.2377	25.666	81	person A	2017-03-09	yes	yes	yes	excluded	excluded	yes	excluded		9	7	98	0	68.5	5	0	1	0.5	20	1	0	0	0	2	0	0	0	0	0	0	0	1	0	1	0	0	0	0	0	0	0	0	0	0	0
D8	58.0759	26.7486	129	person A	2017-06-01	yes	yes	yes	excluded	excluded	yes	excluded		6	4	99	0	88	10	0	0.5	0.5	0	0	0	0	0	0	0	0	0	0	0	0	0	0.5	0	0	0	0.5	0	0	0	0	0	0	0	0	0
D9	57.929	26.055	63	person A	2017-06-07	yes	yes	yes	excluded	excluded	yes	excluded		8	4	98.4	0	82.9	10	0	0	0.5	5	0	0	0	0	0	0	0	0	0	0	0	0	0.5	0	0	0.5	0.5	0	0	0	0	0	0	0.1	0	0
DD1	58.4034	26.6563	73.5159	person G	2016-09-15	yes	yes	yes	excluded	excluded	yes	excluded		4	4	100	5	60	30	0	0	0	5	0	0	0	0	0	0	0	0	0	0	0	0	0	0	0	0	0	0	0	0	0	0	0	0	0	0
DD10	58.2835	27.3422	41.0068	person G	2017-05-17	yes	yes	yes	excluded	excluded	yes	excluded		4	4	100	0	75	12	0	0	0	5	8	0	0	0	0	0	0	0	0	0	0	0	0	0	0	0	0	0	0	0	0	0	0	0	0	0
DD11	58.0895	26.4533	88.9299	person G	2017-06-08	yes	yes	yes	excluded	excluded	yes	excluded		4	4	100	2	91	5	0	0	0	2	0	0	0	0	0	0	0	0	0	0	0	0	0	0	0	0	0	0	0	0	0	0	0	0	0	0
DD12	58.6853	26.2507	65.7726	person G	2017-06-15	yes	yes	yes	excluded	excluded	yes	excluded		4	4	100	10	79	10	0	0	0	0	1	0	0	0	0	0	0	0	0	0	0	0	0	0	0	0	0	0	0	0	0	0	0	0	0	0
DD13	58.4948	26.4931	107.009	person G	2017-07-04	yes	yes	yes	excluded	excluded	yes	excluded		3	3	100	0	69	30	0	0	0	1	0	0	0	0	0	0	0	0	0	0	0	0	0	0	0	0	0	0	0	0	0	0	0	0	0	0
DD14	58.4204	26.5605	54.5389	person G	2017-06-02	yes	yes	yes	excluded	excluded	yes	excluded		5	5	100	5	62	32	0.5	0	0	0	0.5	0	0	0	0	0	0	0	0	0	0	0	0	0	0	0	0	0	0	0	0	0	0	0	0	0
DD15	58.3254	26.5294	65	person A	2017-07-17	yes	yes	yes	excluded	excluded	yes	excluded		8	6	99	1	93	2	0	0	0.5	2	0.5	0	0	0	0	0	0	0	0	0	0	0	0	0.5	0	0	0.5	0	0	0	0	0	0	0	0	0
DD2	58.3011	26.6752	68.9238	person G	2016-09-20	yes	yes	yes	excluded	excluded	yes	excluded		5	4	99	7	80	7	0	0	0	0	0	0	0	0	5	0	0	0	0	0	0	0	0	0	0	0	1	0	0	0	0	0	0	0	0	0
DD3	58.2344	26.6767	100.491	person G	2016-10-05	yes	yes	yes	excluded	excluded	yes	excluded		4	4	100	2	82.5	15	0	0	0	0	0.5	0	0	0	0	0	0	0	0	0	0	0	0	0	0	0	0	0	0	0	0	0	0	0	0	0
DD4	58.1108	26.4015	94	person A	2017-06-21	yes	yes	yes	excluded	excluded	yes	excluded		5	3	99.8	0	69.3	0	0	0	0.5	30	0	0	0	0	0	0	0	0	0	0	0	0	0	0	0	0	0	0	0.1	0	0	0.1	0	0	0	0
DD5	58.0894	26.4532	106	person A	2017-06-21	yes	yes	yes	excluded	excluded	yes	excluded		6	3	99.3	0	98.3	0	0	0	0.5	0.5	0	0	0	0	0	0	0	0	0	0	0	0	0	0	0	0	0.5	0	0.1	0	0	0.1	0	0	0	0
DD6	58.4367	26.7312	60	person A	2017-06-22	yes	yes	yes	excluded	excluded	yes	excluded		8	4	98.4	0	92.4	5	0	0	0.5	0	0	0	0	0	0.5	0	0	0	0	0	0	0	0.5	0	0	0.5	0.5	0	0	0	0	0.1	0	0	0	0
DD7	58.2243	26.2788	69	person A	2017-06-27	yes	yes	yes	excluded	excluded	yes	excluded		10	6	98.4	0	55.4	15	0	0.5	0.5	2	0	25	0	0	0	0	0	0	0	0	0	0	0.5	0.5	0	0.5	0	0	0	0	0	0	0	0.1	0	0
DD8	58.1601	26.4154	90.0829	person G	2017-05-03	yes	yes	yes	excluded	excluded	yes	excluded		3	3	100	7	86	0	0	0	0	7	0	0	0	0	0	0	0	0	0	0	0	0	0	0	0	0	0	0	0	0	0	0	0	0	0	0
DD9	58.0921	26.5275	158.748	person G	2017-05-16	yes	yes	yes	excluded	excluded	yes	excluded		5	5	100	7	75	15	0	1	0	2	0	0	0	0	0	0	0	0	0	0	0	0	0	0	0	0	0	0	0	0	0	0	0	0	0	0
E1	58.5406	26.8671	58	person A	2016-11-17	yes	yes	yes	excluded	excluded	yes	excluded		5	5	100	4	89	3	0	0	0	0	1	3	0	0	0	0	0	0	0	0	0	0	0	0	0	0	0	0	0	0	0	0	0	0	0	0
E10	57.9918	26.6224	147	person A	2017-06-06	yes	yes	yes	excluded	excluded	yes	excluded		8	5	98.9	0	77.9	15	0	0.5	0.5	5	0	0	0	0	0	0	0	0	0	0	0	0	0.5	0	0	0	0.5	0	0	0	0	0	0	0.1	0	0
E11	58.0283	26.4732	151	person A	2017-06-06	yes	yes	yes	excluded	excluded	yes	excluded		6	5	99.5	0	88	0.5	0	0.5	0.5	10	0	0	0	0	0	0	0	0	0	0	0	0	0	0	0	0	0.5	0	0	0	0	0	0	0	0	0
E12	57.9606	26.7653	135	person A	2017-06-07	yes	yes	yes	excluded	excluded	yes	excluded		6	4	99.4	0	83.9	10	0	0.5	0	5	0	0	0	0	0	0	0	0	0	0	0	0	0	0	0	0	0.5	0	0	0	0	0	0	0.1	0	0
E13	58.3032	26.6695	63	person A	2017-05-31	yes	yes	yes	excluded	excluded	yes	excluded		6	2	98.8	0	98.3	0	0	0	0.5	0	0	0	0	0	0	0	0	0	0	0	0	0	0	0	0	0.5	0.5	0	0	0.1	0	0	0	0.1	0	0
E14	58.0412	26.3879	149	person A	2017-06-06	yes	yes	yes	excluded	excluded	yes	excluded		5	3	99	0	93.5	5	0	0	0.5	0	0	0	0	0	0	0	0	0	0	0	0	0	0	0.5	0	0	0.5	0	0	0	0	0	0	0	0	0
E15	57.9848	26.8149	128	person A	2017-06-27	yes	yes	yes	excluded	excluded	yes	excluded		6	5	99.5	0	58	0.5	0	0.5	0.5	40	0	0	0	0	0	0	0	0	0	0	0	0	0	0	0	0	0.5	0	0	0	0	0	0	0	0	0
E2	58.5433	26.8636	55	person A	2016-11-17	yes	yes	yes	excluded	excluded	yes	excluded		4	4	100	0.5	79.5	10	0	0	0	10	0	0	0	0	0	0	0	0	0	0	0	0	0	0	0	0	0	0	0	0	0	0	0	0	0	0
E4	58.1628	27.0428	67.5	person A	2018-01-16	yes	yes	excluded	excluded	excluded	yes	excluded		4	4	100	5	64.5	0.5	0	0	0	30	0	0	0	0	0	0	0	0	0	0	0	0	0	0	0	0	0	0	0	0	0	0	0	0	0	0
E5	58.5785	26.998	102	person A	2017-04-20	yes	yes	yes	excluded	excluded	yes	excluded		5	4	99.5	0	83	15	0	0	0.5	1	0	0	0	0	0	0	0	0	0	0	0	0	0	0	0	0	0.5	0	0	0	0	0	0	0	0	0
E6	58.674	26.2147	67	person A	2017-04-28	yes	yes	yes	excluded	excluded	yes	excluded		5	3	99	0	58.5	40	0	0	0.5	0	0	0	0	0	0	0	0	0	0	0	0	0	0	0	0	0.5	0.5	0	0	0	0	0	0	0	0	0
E7	58.6935	25.8898	64	person A	2017-04-26	yes	yes	yes	excluded	excluded	yes	excluded		8	5	98.5	0.5	96.5	0.5	0	0.5	0.5	0	0	0	0	0	0	0	0	0	0	0	0	0	0.5	0	0	0.5	0.5	0	0	0	0	0	0	0	0	0
E8	58.0697	26.7501	131	person A	2017-06-01	yes	yes	yes	excluded	excluded	yes	excluded		6	4	99	0	58.5	5	0	0	0.5	35	0	0	0	0	0	0	0	0	0	0	0	0	0.5	0	0	0	0.5	0	0	0	0	0	0	0	0	0
E9	57.9553	26.0658	65	person A	2017-06-06	yes	yes	yes	excluded	excluded	yes	excluded		7	5	99.4	10	63.9	15	0	0.5	0	10	0	0	0	0	0	0	0	0	0	0	0	0	0	0	0	0	0.5	0	0	0	0	0	0	0.1	0	0
EE1	58.5446	26.8832	70.4593	person G	2016-09-26	yes	yes	yes	excluded	excluded	yes	excluded		5	3	98	0	58	38	0	0	0	2	0	0	0	0	0	0	0	0	0	0	0	0	1	0	0	0	1	0	0	0	0	0	0	0	0	0
EE10	58.2493	26.4542	61.6626	person G	2017-05-10	yes	yes	yes	excluded	excluded	yes	excluded		4	4	100	0.5	80.5	1	0	0	0	18	0	0	0	0	0	0	0	0	0	0	0	0	0	0	0	0	0	0	0	0	0	0	0	0	0	0
EE11	58.4057	26.5641	57.8694	person G	2017-06-19	yes	yes	yes	excluded	excluded	yes	excluded		7	6	99.5	5	69	20	0.5	0	0	0	4	0	0	0	1	0	0	0	0	0	0	0	0	0	0.5	0	0	0	0	0	0	0	0	0	0	0
EE12	58.0413	26.4007	166.222	person G	2017-05-12	yes	yes	yes	excluded	excluded	yes	excluded		3	3	100	6	91	3	0	0	0	0	0	0	0	0	0	0	0	0	0	0	0	0	0	0	0	0	0	0	0	0	0	0	0	0	0	0
EE13	58.7188	26.2646	80.2164	person G	2017-06-06	yes	yes	yes	excluded	excluded	yes	excluded		3	3	100	2	78	20	0	0	0	0	0	0	0	0	0	0	0	0	0	0	0	0	0	0	0	0	0	0	0	0	0	0	0	0	0	0
EE14	58.4384	26.5697	45.181	person G	2017-06-29	yes	yes	yes	excluded	excluded	yes	excluded		4	3	99.5	5	74.5	20	0	0	0	0	0	0	0	0	0	0	0	0	0	0	0	0	0	0.5	0	0	0	0	0	0	0	0	0	0	0	0
EE15	58.2819	27.3248	45.3673	person G	2017-05-26	yes	yes	yes	excluded	excluded	yes	excluded		5	4	99	7	70	2	20	0	0	0	0	0	0	0	0	0	0	0	0	0	0	0	1	0	0	0	0	0	0	0	0	0	0	0	0	0
EE2	58.4125	26.6349	63.162	person G	2016-10-03	yes	yes	yes	excluded	excluded	yes	excluded		4	3	99.5	10	74.5	15	0	0	0	0	0	0	0	0	0	0	0	0	0	0	0	0	0.5	0	0	0	0	0	0	0	0	0	0	0	0	0
EE3	58.4304	26.5434	57.8883	person G	2016-10-11	yes	yes	yes	excluded	excluded	yes	excluded		5	5	100	10	71	13	0	0	0	1	5	0	0	0	0	0	0	0	0	0	0	0	0	0	0	0	0	0	0	0	0	0	0	0	0	0
EE4	58.1218	26.4865	117	person A	2017-06-21	yes	yes	yes	excluded	excluded	yes	excluded		8	4	98.8	0	47.8	0	0	0.5	0.5	50	0	0	0	0	0	0	0	0	0	0	0	0	0.5	0	0	0	0.5	0	0.1	0	0	0.1	0	0	0	0
EE5	58.115	26.4131	91	person A	2017-06-21	yes	yes	yes	excluded	excluded	yes	excluded		10	5	98.7	0	67.7	20	0	0.5	0.5	10	0	0	0	0	0	0	0	0	0	0	0	0	0.5	0	0	0	0.5	0	0.1	0	0.1	0.1	0	0	0	0
EE6	58.5445	26.9246	59	person A	2017-06-22	yes	yes	yes	excluded	excluded	yes	excluded		5	4	99.5	1	79	19	0.5	0	0	0	0	0	0	0	0	0	0	0	0	0	0	0	0	0	0	0	0.5	0	0	0	0	0	0	0	0	0
EE7	58.44	26.7299	51	person A	2017-06-22	yes	yes	yes	excluded	excluded	yes	excluded		8	4	98	0.5	77	20	0	0	0.5	0	0	0	0	0	0	0	0	0	0	0	0	0	0.5	0.5	0	0.5	0.5	0	0	0	0	0	0	0	0	0
EE8	57.7762	26.8045	76	person A	2017-06-28	yes	yes	yes	excluded	excluded	yes	excluded		7	5	99.4	0.5	92.9	0.5	0	0.5	0	5	0	0	0	0	0	0	0	0	0	0	0	0	0	0	0	0	0.5	0	0	0	0	0	0	0.1	0	0
EE9	58.09	26.5267	155.049	person G	2017-05-08	yes	yes	yes	excluded	excluded	yes	excluded		5	5	100	7	77	10	0	1	0	5	0	0	0	0	0	0	0	0	0	0	0	0	0	0	0	0	0	0	0	0	0	0	0	0	0	0
F10	58.3454	26.8926	45	person A	2017-06-09	yes	yes	yes	excluded	yes	yes	excluded		5	3	99	0	68.5	0	0	0.5	0	30	0	0	0	0	0	0	0	0	0	0	0	0	0.5	0	0	0	0.5	0	0	0	0	0	0	0	0	0
F11	58.1805	27.3612	79	person A	2017-06-09	yes	yes	yes	excluded	yes	yes	excluded		7	5	98.5	0	63.5	4	0.5	0	0.5	30	0	0	0	0	0	0	0	0	0	0	0	0	1	0	0	0	0.5	0	0	0	0	0	0	0	0	0
F12	58.1108	26.9794	67	person A	2017-06-09	yes	yes	yes	excluded	yes	yes	excluded		5	4	99.5	0	84	5	0	0.5	0	10	0	0	0	0	0	0	0	0	0	0	0	0	0	0	0	0	0.5	0	0	0	0	0	0	0	0	0
F13	58.5894	26.8709	109	person A	2017-04-28	yes	yes	yes	excluded	yes	yes	excluded		5	4	99.5	0	84	5	0	0	0.5	10	0	0	0	0	0	0	0	0	0	0	0	0	0	0	0	0	0.5	0	0	0	0	0	0	0	0	0
F14	58.2305	26.7018	99	person A	2017-05-31	yes	yes	yes	excluded	yes	yes	excluded		5	4	99.5	5	89	5	0	0	0.5	0	0	0	0	0	0	0	0	0	0	0	0	0	0	0	0	0	0.5	0	0	0	0	0	0	0	0	0
F15	58.192	26.4111	58	person A	2017-05-30	yes	yes	yes	excluded	yes	yes	excluded		9	5	98.4	0	86.9	0.5	0	0.5	0.5	10	0	0	0	0	0	0	0	0	0	0	0	0	0.5	0	0	0.5	0.5	0	0	0	0	0.1	0	0	0	0
F2	58.3264	26.887	51	person A	2017-04-18	yes	yes	yes	excluded	yes	yes	excluded		7	4	98.5	0	58	1	0	0	0.5	39	0	0	0	0	0	0	0	0	0	0	0	0	0.5	0	0	0.5	0.5	0	0	0	0	0	0	0	0	0
F3	58.0518	26.7682	146	person A	2017-06-01	yes	yes	yes	excluded	yes	yes	excluded		6	4	99.4	5	93.4	0	0	0.5	0	0	0.5	0	0	0	0	0	0	0	0	0	0	0	0	0	0	0	0.5	0	0	0	0	0	0	0.1	0	0
F4	58.2282	26.6775	92	person A	2017-05-31	yes	yes	yes	excluded	yes	yes	excluded		6	4	99.8	0	98.3	0	0	0	0.5	0.5	0	0.5	0	0	0	0	0	0	0	0	0	0	0	0	0	0	0	0	0	0.1	0	0	0	0.1	0	0
F5	57.9879	26.3791	163	person A	2017-06-08	yes	yes	yes	excluded	yes	yes	excluded		6	4	99	0	88	0.5	0	0	0.5	10	0	0	0	0	0	0	0	0	0	0	0	0	0	0	0	0.5	0.5	0	0	0	0	0	0	0	0	0
F6	58.1384	26.9538	70	person A	2017-06-09	yes	yes	yes	excluded	yes	yes	excluded		8	5	98.9	2	86.4	8	0	0.5	0	2	0	0	0	0	0	0	0	0	0	0	0	0	0.5	0	0	0	0.5	0	0	0	0	0	0	0.1	0	0
F7	57.8834	26.576	121	person A	2017-06-07	yes	yes	yes	excluded	yes	yes	excluded		10	6	99.2	0	93.2	5	0	0.2	0.2	0.4	0.2	0	0	0	0	0	0	0	0	0	0	0	0.2	0.2	0	0.2	0.2	0	0	0	0	0	0	0	0	0
F8	58.0918	27.3816	50	person A	2017-06-09	yes	yes	yes	excluded	yes	yes	excluded		8	4	98.8	0	58.3	20	0	0.5	0	20	0	0	0	0	0	0	0	0	0	0	0	0	0.5	0	0	0	0.5	0	0	0.1	0	0	0	0.1	0	0
F9	57.8414	26.7996	75	person A	2017-06-08	yes	yes	yes	excluded	yes	yes	excluded		8	6	99.4	0	67.4	30	0.5	0.5	0.5	0	0.5	0	0	0	0	0	0	0	0	0	0	0	0	0	0	0	0.5	0	0	0.1	0	0	0	0	0	0
FF1	58.4048	26.6382	81.0126	person G	2016-09-16	yes	yes	yes	excluded	yes	yes	excluded		3	3	100	15	83	2	0	0	0	0	0	0	0	0	0	0	0	0	0	0	0	0	0	0	0	0	0	0	0	0	0	0	0	0	0	0
FF10	58.51	26.4808	67.5613	person G	2017-05-15	yes	yes	yes	excluded	yes	yes	excluded		5	5	100	7	75	15	0	1	0	2	0	0	0	0	0	0	0	0	0	0	0	0	0	0	0	0	0	0	0	0	0	0	0	0	0	0
FF11	58.0383	26.4036	153.566	person G	2017-05-12	yes	yes	yes	excluded	yes	yes	excluded		3	3	100	7	86	7	0	0	0	0	0	0	0	0	0	0	0	0	0	0	0	0	0	0	0	0	0	0	0	0	0	0	0	0	0	0
FF12	58.7416	26.3198	102.205	person G	2017-06-06	yes	yes	yes	excluded	yes	yes	excluded		3	3	100	0	75	20	0	0	0	5	0	0	0	0	0	0	0	0	0	0	0	0	0	0	0	0	0	0	0	0	0	0	0	0	0	0
FF14	58.6148	27.1278	97.9799	person G	2017-07-05	yes	yes	yes	excluded	yes	yes	excluded		1	1	100	0	100	0	0	0	0	0	0	0	0	0	0	0	0	0	0	0	0	0	0	0	0	0	0	0	0	0	0	0	0	0	0	0
FF15	58.2759	27.3218	36	person A	2017-06-26	yes	yes	yes	excluded	yes	yes	excluded		8	5	98.5	10	67.5	20	0	0	0.5	0	0	0.5	0	0	0	0	0	0	0	0	0	0	0.5	0.5	0	0	0.5	0	0	0	0	0	0	0	0	0
FF2	58.405	26.6412	56.9899	person G	2016-10-12	yes	yes	yes	excluded	yes	yes	excluded		3	3	100	20	65	15	0	0	0	0	0	0	0	0	0	0	0	0	0	0	0	0	0	0	0	0	0	0	0	0	0	0	0	0	0	0
FF3	58.0898	26.4471	106	person A	2017-06-21	yes	yes	yes	excluded	yes	yes	excluded		8	5	99.3	0.5	67.8	0	0	0.5	0.5	30	0	0	0	0	0	0	0	0	0	0	0	0	0	0	0	0	0.5	0	0	0	0	0.1	0	0	0	0.1
FF4	58.4621	26.8192	50	person A	2017-06-22	yes	yes	yes	excluded	yes	yes	excluded		5	4	99.9	0	53.9	0.5	0	0	0.5	45	0	0	0	0	0	0	0	0	0	0	0	0	0	0	0	0	0	0	0.1	0	0	0	0	0	0	0
FF5	58.748	26.3195	97	person A	2017-06-26	yes	yes	yes	excluded	yes	yes	excluded		8	5	97.4	0	53.9	40	0	1	0.5	2	0	0	0	0	0	0	0	0	0	0	0	0	2	0	0	0	0.5	0	0.1	0	0	0	0	0	0	0
FF6	58.5502	26.9268	53	person A	2017-06-22	yes	yes	yes	excluded	yes	yes	excluded		6	3	94	5	88.5	0	0.5	0	0	0	0	0	0	0	0	0	0	0	0	0	0	0	5	0.5	0	0	0.5	0	0	0	0	0	0	0	0	0
FF7	58.1719	26.4184	88.1458	person G	2017-05-09	yes	yes	yes	excluded	yes	yes	excluded		4	4	100	12	81	3	0	0	0	4	0	0	0	0	0	0	0	0	0	0	0	0	0	0	0	0	0	0	0	0	0	0	0	0	0	0
FF8	58.0943	26.5317	144.251	person G	2017-05-05	yes	yes	yes	excluded	yes	yes	excluded		5	5	100	20	77.5	1	0	0	0.5	0	1	0	0	0	0	0	0	0	0	0	0	0	0	0	0	0	0	0	0	0	0	0	0	0	0	0
FF9	58.2788	27.3237	49.546	person G	2017-05-26	yes	yes	yes	excluded	yes	yes	excluded		6	4	96	0	87	1	6	0	0	0	0	2	0	0	0	0	0	0	0	0	0	0	1	3	0	0	0	0	0	0	0	0	0	0	0	0
G2536	58.4624	26.8208	84	person H	2011-07-21	yes	yes	yes	excluded	yes	yes	excluded		7	4	99.3	0	24	10	0	0	4	61.3	0	0	0	0	0	0	0	0	0	0	0	0	0	0	0	0	0	0	0.5	0.1	0	0.1	0	0	0	0
G2537	58.1908	26.5718	132	person H	2011-07-21	excluded	excluded	excluded	excluded	excluded	excluded	excluded		4	4	100	0	75	0	0	1	3	21	0	0	0	0	0	0	0	0	0	0	0	0	0	0	0	0	0	0	0	0	0	0	0	0	0	0
G2538	58.1232	27.0322	68	person H	2011-07-24	yes	yes	yes	excluded	yes	yes	excluded		2	2	100	0	25	0	0	0	0	75	0	0	0	0	0	0	0	0	0	0	0	0	0	0	0	0	0	0	0	0	0	0	0	0	0	0
G2541	58.2771	27.3247	40	person H	2011-07-27	yes	yes	yes	excluded	yes	yes	excluded		10	6	98.54	37.67	16.24	28.69	10.52	0	0.23	0	0	5.48	0	0	0	0	0	0	0	0	0	0	1.17	0.1	0	0	0	0	0.1	0.1	0	0	0	0	0	0
G2542	58.2764	27.3243	40	person H	2011-07-27	excluded	excluded	excluded	excluded	excluded	excluded	excluded		10	6	98.02	40.81	19.02	21.16	14.81	0	0.64	0	0	1.7	0	0	0	0	0	0	0	0	0	0	0	1.39	0.39	0.1	0	0	0.1	0	0	0	0	0	0	0
G2543	58.2751	27.3247	40	person H	2011-07-27	yes	yes	yes	excluded	yes	yes	excluded		8	4	97.39	38	22.39	16.11	21.09	0	0	0	0	0	0	0	0	0	0	0	0	0	0	0	1.03	1.39	0	0	0	0	0.1	0.1	0	0	0	0	0	0
G2544	58.2742	27.3241	40	person H	2011-07-27	yes	yes	yes	excluded	yes	yes	excluded		12	6	96.67	45.44	10.9	11.63	28.35	0	0.07	0	0	0.48	0	0	0	0	0	0	0.1	0	0	0	0.9	1.91	0.32	0	0	0	0.1	0.1	0	0	0	0	0	0
G2545	58.2751	27.3235	40	person H	2011-07-29	yes	yes	yes	excluded	yes	yes	excluded		13	7	97.97	12.49	29.35	36.8	17.5	0.58	0.13	0	0	1.12	0	0	0	0	0	0	0	0	0	0	1.26	0.1	0.33	0	0.1	0	0.1	0.1	0	0	0	0	0	0
G2548	58.2712	27.3279	40	person H	2011-07-29	yes	yes	yes	excluded	excluded	yes	excluded		7	3	94.82	5.14	15.48	0	74.2	0	0	0	0	0	0	0	0	0	0	0	0	0	0	0	3.42	0	1.59	0	0	0	0.1	0.1	0	0	0	0	0	0
G2549	58.3656	25.588	52	person H	2011-07-31	yes	yes	yes	excluded	excluded	yes	excluded		8	5	97.8	0	1.2	2	0	0.5	0.1	94	0	0	0	0	0	0	0	0	0	0	0	0	0	0	0	0	2	0	0.1	0	0	0.1	0	0	0	0
G2550	58.2834	27.3231	40	person H	2011-08-01	yes	yes	yes	excluded	yes	yes	excluded		14	7	91.19	3.75	11.1	8.21	63.31	0	0.72	0	0	3.09	1.28	0	0	0	0	0	0	0	0	0	5.11	2.65	0.49	0	0.29	0	0.1	0.1	0	0.1	0	0	0	0
G2551	58.2833	27.3248	40	person H	2011-08-01	yes	yes	yes	excluded	yes	yes	excluded		10	5	96.48	4.1	27.5	39.3	12.18	0	0	0	0	13.4	0	0	0	0	0	0	0	0	0	0	2.97	0.2	0	0.1	0	0	0.1	0	0	0	0	0	0	0.1
G2552	58.284	27.3215	40	person H	2011-08-01	yes	yes	yes	excluded	yes	yes	excluded		11	5	92.06	0	4.79	9.84	74.9	0	0.77	0	0	1.75	0	0	0	0	0	0	0	0	0	0	1.58	5.93	0	0.1	0.17	0	0.1	0	0	0.1	0	0	0	0
G2553	58.2778	27.321	40	person H	2011-08-01	yes	yes	yes	excluded	yes	yes	excluded		9	6	99.02	2.45	19.94	67.61	8.35	0	0.05	0	0	0.67	0	0	0	0	0	0	0	0	0	0	0.47	0.41	0	0	0	0	0.1	0	0	0	0	0	0	0
G2554	58.278	27.3238	40	person H	2011-08-01	yes	yes	yes	excluded	yes	yes	excluded		11	5	96.15	0	34.11	14.68	6.01	0	0.16	0	0	41.2	0	0	0	0	0	0	0	0	0	0	1.77	1.03	0.74	0.1	0.12	0	0.1	0	0	0	0	0	0	0
G2555	58.2762	27.3269	40	person H	2011-08-01	yes	yes	yes	excluded	excluded	yes	excluded		8	4	98.95	82.04	4.92	1.45	10.74	0	0	0	0	0	0	0	0	0	0	0	0	0	0	0	0	0.37	0.48	0	0	0	0.1	0	0	0	0	0	0	0.1
G2556	58.2694	27.3335	40	person H	2011-08-02	excluded	excluded	excluded	excluded	excluded	excluded	excluded		4	3	99.9	0	5.49	0.93	0	0	0	93.58	0	0	0	0	0	0	0	0	0	0	0	0	0	0	0	0	0	0	0	0	0	0	0.1	0	0	0
G2557	58.276	27.3377	40	person H	2011-08-02	yes	yes	yes	excluded	excluded	yes	excluded		10	4	99.36	66.1	2	20.05	11.71	0	0	0	0	0	0	0	0	0	0	0	0	0	0	0	0.14	0.1	0	0	0.1	0	0.1	0.1	0	0	0.1	0	0	0
G2558	58.2753	27.3348	40	person H	2011-08-02	yes	yes	yes	excluded	excluded	yes	excluded		8	4	98.56	15.94	11.95	3.97	66.7	0	0	0	0	0	0	0	0	0	0	0	0	0	0	0	1.18	0.1	0	0	0	0	0.1	0.1	0	0	0	0	0	0
G2559	58.2728	27.3312	40	person H	2011-08-02	yes	yes	yes	excluded	excluded	yes	excluded		6	3	99.81	0	21.59	24.52	0	0	0	53.5	0	0	0	0	0	0	0	0.2	0	0	0	0	0	0	0	0	0.1	0	0	0	0	0	0.1	0	0	0
G2561	58.2709	27.3174	40	person H	2011-08-03	excluded	excluded	excluded	excluded	excluded	excluded	excluded		7	4	99.61	0	23.62	5.59	0	0	0	70.3	0	0	0	0	0	0	0	0.1	0	0	0	0	0	0	0	0	0.28	0	0	0	0	0	0.1	0	0	0
G2562	58.2621	27.3179	40	person H	2011-08-03	yes	yes	yes	excluded	yes	yes	excluded		3	3	100	0	26.05	4.65	0	0	0	69.3	0	0	0	0	0	0	0	0	0	0	0	0	0	0	0	0	0	0	0	0	0	0	0	0	0	0
G2563	58.262	27.3118	40	person H	2011-08-03	yes	yes	yes	excluded	excluded	yes	excluded		6	4	99.78	0.48	18.16	68.8	12.34	0	0	0	0	0	0	0	0	0	0	0	0	0	0	0	0	0	0	0	0	0	0.1	0	0	0	0	0	0	0.1
G2564	58.2633	27.3116	40	person H	2011-08-03	yes	yes	yes	excluded	excluded	yes	excluded		9	4	99.5	28.29	21.73	44.28	5.64	0	0	0	0	0	0	0	0	0	0	0	0	0	0	0	0.1	0	0	0	0.1	0	0.1	0	0	0	0.1	0	0	0.1
G2565	58.2635	27.3065	40	person H	2011-08-03	yes	yes	yes	excluded	excluded	yes	excluded		12	5	99	0	34.13	41.5	0	0	1.04	5.81	0	16.51	0	0	0	0	0	0	0	0	0	0	0	0	0	0.1	0.41	0	0.1	0.1	0	0.1	0.1	0	0	0.1
G2566	58.2812	27.2993	40	person H	2011-08-08	yes	yes	yes	excluded	yes	yes	excluded		6	4	99.8	0	14.63	0.02	0	0.05	0	85.1	0	0	0	0	0	0	0	0	0	0	0	0	0	0	0	0	0.1	0	0	0	0	0	0.1	0	0	0
G2567	58.2796	27.3105	40	person H	2011-08-08	yes	yes	yes	excluded	yes	yes	excluded		2	2	100	0	99.3	0.7	0	0	0	0	0	0	0	0	0	0	0	0	0	0	0	0	0	0	0	0	0	0	0	0	0	0	0	0	0	0
G2568	58.2803	27.3126	40	person H	2011-08-08	yes	yes	yes	excluded	yes	yes	excluded		3	2	99.07	0	31.74	0	67.33	0	0	0	0	0	0	0	0	0	0	0	0	0	0	0	0.93	0	0	0	0	0	0	0	0	0	0	0	0	0
G2569	58.2764	27.3104	40	person H	2011-08-08	yes	yes	yes	excluded	yes	yes	excluded		11	8	99.25	0	42.3	35.6	15.19	0.03	4.48	1.15	0	0.37	0.13	0	0	0	0	0	0	0	0	0	0.1	0	0	0	0.54	0	0.1	0	0	0	0	0	0	0
G2570	58.2704	27.3098	40	person H	2011-08-08	yes	yes	yes	excluded	yes	yes	excluded		13	6	98.83	0	38.23	48.2	6.19	0	0.43	0	0	5.57	0	0	0	0	0	0.1	0	0.1	0	0	0.54	0	0	0	0.29	0	0.1	0.1	0	0	0	0	0	0.1
G2571	58.2908	27.3289	40	person H	2011-08-09	yes	yes	yes	excluded	excluded	yes	excluded		9	4	91.04	0	3.91	12.66	14.56	0	0	0	0	59.9	0	0	0	0	0	0	0	0	0	0	1.07	7.19	0.47	0	0	0	0.1	0	0	0.1	0	0	0	0
G2573	58.2901	27.3267	40	person H	2011-08-09	yes	yes	yes	excluded	yes	yes	excluded		8	4	93.3	0	10.04	0.47	69.2	0	0	0	0	13.53	0	0	0	0	0	0	0	0	0	0	5.79	0.76	0	0	0	0	0.1	0.1	0	0	0	0	0	0
G2574	58.289	27.3107	40	person H	2011-08-09	yes	yes	yes	excluded	excluded	yes	excluded		12	5	91.45	11.86	19.99	53.2	0	0	0	0	0	5.81	0.59	0	0	0	0	0	0	0	0	0	0.1	7.98	0	0.1	0	0	0.1	0.1	0	0	0.1	0	0	0.1
G2575	58.2711	27.3118	40	person H	2011-08-09	yes	yes	yes	excluded	yes	yes	excluded		16	8	96.69	0	55.2	5.81	3.69	0.24	2.33	27.3	0.23	0	0	0	0	0	0	0.1	0	0	0	1.7	0.36	0.1	0	0	2.35	0	0.2	0.1	0	0	0	0	0	0.1
G2576	58.2731	27.3183	40	person H	2011-08-09	yes	yes	yes	excluded	yes	yes	excluded		11	5	98.73	5.81	45.6	34.2	12.95	0	0.17	0	0	0	0	0	0	0	0	0	0	0	0	0	0.5	0.19	0.23	0.1	0	0	0.1	0.1	0	0	0	0	0	0
G2577	58.2689	27.3228	40	person H	2011-08-10	yes	yes	yes	excluded	yes	yes	excluded		4	3	99.9	0	51.99	5.54	0	0	0	42.47	0	0	0	0	0	0	0	0	0	0	0	0	0	0	0	0	0.1	0	0	0	0	0	0	0	0	0
G2578	58.2855	27.3602	40	person H	2011-08-10	excluded	excluded	excluded	excluded	excluded	excluded	excluded		8	3	99.4	0	8.25	13.66	0	0	0	0	0	78.09	0	0	0	0	0	0	0	0	0	0	0	0.1	0	0.2	0	0	0	0	0	0.1	0.1	0	0	0.1
G2579	58.2843	27.335	40	person H	2011-08-10	yes	yes	yes	excluded	yes	yes	excluded		10	6	97.99	14.3	17.21	28.9	13.77	0	0.12	0	0	23.69	0	0	0	0	0	0	0	0	0	0	0.5	1.28	0	0	0.15	0	0.1	0	0	0	0	0	0	0
G2580	58.2787	27.3262	40	person H	2011-08-10	yes	yes	yes	excluded	excluded	yes	excluded		10	4	98.59	0	16.1	10.07	0.1	0	0	0	0	72.3	0	0	0	0	0	0	0	0	0	0	0.1	0.87	0	0.1	0.14	0	0	0	0	0	0.1	0	0	0.1
G2581	58.2789	27.3273	40	person H	2011-08-10	yes	yes	yes	excluded	excluded	yes	excluded		9	4	99.12	58.52	29.11	9.93	1.96	0	0	0	0	0	0	0	0	0	0	0	0	0	0	0	0.11	0.37	0	0	0.2	0	0.1	0.1	0	0	0	0	0	0
G2616	58.261	27.3014	40	person H	2011-08-25	yes	yes	yes	excluded	yes	yes	excluded		8	5	99.53	0	45.38	0.86	0	0	0.61	52.52	0	0	0.16	0	0	0	0	0	0	0	0	0	0	0	0	0	0.47	0	0	0	0	0	0.1	0.1	0	0
G2620	58.2796	26.3716	96	person H	2011-08-20	yes	yes	yes	excluded	yes	yes	excluded		6	5	99	1	15	4	0	69	10	0	0	0	0	0	0	0	0	0	0	0	0	0	0	0	0	0	1	0	0	0	0	0	0	0	0	0
G2629	58.0458	24.7119	54	person H	2011-08-30	yes	yes	yes	excluded	yes	yes	excluded		8	6	93	5	70.5	9	0	0	5	0	0	3	0.5	0	0	0	0	0	0	0	0	0	3	4	0	0	0	0	0	0	0	0	0	0	0	0
G2634	58.3367	26.5597	63	person H	2011-09-15	yes	yes	yes	excluded	yes	yes	excluded		6	4	99	0	12	86	0	0.5	0	0	0	0	0.5	0	0	0	0	0	0	0	0	0	0	0	0	0	0.5	0	0	0	0	0	0.5	0	0	0
G2745X	58.3267	21.8956	1	person H	2013-07-02	yes	yes	excluded	excluded	excluded	excluded	yes		10	7	95	11	3	4	50	20	2	5	0	0	0	0	0	0	0	0	0	0	0	0	0	4.8	0	0.1	0.1	0	0	0	0	0	0	0	0	0
G2755X	58.3886	22.6554	30	person H	2012-06-28	yes	yes	yes	excluded	yes	yes	excluded		5	1	99.9	0	0.1	0	0	0	0	99	0	0	0	0	0	0	0	0	0.1	0	0	0.8	0	0	0	0	0.1	0	0	0	0	0	0	0	0	0
G2757X	58.0183	22.1746	58	person H	2012-06-29	yes	yes	yes	excluded	yes	yes	excluded		8	5	96	0	60	7	0	0	1	7	0	21	0	0	0	0	0	0	0	0	0	0	1	2	0	0	1	0	0	0	0	0	0	0	0	0
G2767	58.3094	22.0762	58	person H	2012-06-30	yes	yes	excluded	excluded	excluded	excluded	yes		8	7	96	25	15	5	0	41	2	7	0	0	1	0	0	0	0	0	0	0	0	0	4	0	0	0	0	0	0	0	0	0	0	0	0	0
G2788	58.3022	22.0958	65	person H	2012-07-01	yes	yes	yes	excluded	yes	yes	excluded		11	6	93.8	19	22	0	26.3	24	2	0.5	0	0	0	0	0	0	0	0	0	0	0	0	4	1	0	0	1	0	0.1	0	0	0.1	0	0	0	0
G2794	58.4866	22.8318	10	person H	2012-07-02	yes	yes	yes	excluded	excluded	yes	excluded		16	1	84.4	5	1	14	0	1	63.4	0	0	0	0	0	0	0	0	0	0	0	0	0	3	0	10	0.5	0.5	0	0.1	0.1	0	0	0	0.1	0.1	0
G2797	58.6122	22.8006	11	person H	2012-07-02	yes	yes	yes	excluded	yes	yes	excluded		7	3	99.6	0	40	0	0	0	1	58.6	0	0	0	0	0	0	0	0	0	0	0	0	0	0	0	0	0.1	0	0.1	0	0	0.1	0	0	0.1	0
G2819	58.2341	22.4411	4	person H	2012-07-04	yes	yes	excluded	excluded	excluded	excluded	yes		7	1	96.2	0	0	0	0	95.2	1	0	0	0	0	0	0	0	0	0	0	0	0	0	0	3	0	0	0.1	0	0.1	0	0	0	0	0.1	0	0
G2829	58.5567	23.5488	14	person H	2012-07-17	yes	yes	yes	excluded	yes	yes	excluded		7	1	93	0	0	0	90	0	3	0	0	0	0	0	0	0	0	0	0	0	0	0	4.7	0	2	0.1	0	0	0.1	0	0	0.1	0	0	0	0
G2830	58.5846	23.5702	8	person H	2012-07-17	yes	yes	excluded	excluded	excluded	excluded	yes		15	4	94.1	0	0	35	0	45	14	0	0	0	0	0	0	0	0	0	0.1	0	0	0	0	4.9	0	0	0.1	0	0.1	0	0	0.1	0.1	0.1	0.1	0.1
G2831	58.6204	24.1017	29	person H	2012-07-18	yes	yes	yes	excluded	yes	yes	excluded		8	1	97.6	0	0	0	0	94.6	3	0	0	0	0	0	0	0	0	0	0	0	0	0	1	1	0	0.1	0.1	0	0.1	0	0	0.1	0	0	0	0
G2832	58.2442	26.5752	76	person H	2012-07-21	yes	yes	excluded	excluded	excluded	excluded	yes		1	1	100	0	0	0	100	0	0	0	0	0	0	0	0	0	0	0	0	0	0	0	0	0	0	0	0	0	0	0	0	0	0	0	0	0
G2844	58.0811	26.3416	160	person H	2012-09-11	yes	yes	yes	excluded	yes	yes	excluded		11	5	97.2	0	75.2	12	0	0	4	5	1	0	0	0	0	0	0	0	0	0	0	0	1	1	0	0.5	0.1	0	0.1	0	0	0.1	0	0	0	0
G2846	58.8927	23.684	15	person H	2012-09-25	yes	yes	yes	excluded	yes	yes	excluded		10	5	94	55	0	5	0	25	7	0	2	0	0	0	0	0	0	0	0	0	0	0	0	2	0	0	1	0	0	0	0	0	0	1	0	0
G2847	58.9281	23.8638	30	person H	2012-09-26	yes	yes	yes	excluded	yes	yes	excluded		9	4	99.6	40	2	4	24	29.6	0	0	0	0	0	0	0	0	0	0	0	0	0	0	0	0	0	0.1	0.1	0	0.1	0	0	0.1	0	0	0	0
G2848	58.4392	26.7126	51	person H	2012-10-03	yes	yes	yes	excluded	yes	yes	excluded		7	4	96.9	0	2	0	0	91	2	0	2	0	0	0	0	0	0	0	0	0	0	0	0	1	0	2	0.1	0	0	0	0	0	0	0	0	0
G2971	59.4228	24.6661	17	person H	2012-10-24	yes	yes	yes	excluded	yes	yes	excluded		9	3	99.2	0	0	0.5	64.7	32.5	1	0	0.5	0	0	0	0	0	0	0	0	0	0	0	0	0	0	0	0.5	0	0.1	0.1	0	0.1	0	0	0	0
G3224	58.2806	22.8187	3	person H	2013-06-12	yes	yes	yes	yes	yes	yes	excluded		10	3	96.42	94	0	0	0	1	2	0	0	0	0	0	0	0	0	0	0	0	0	0	1	2	0	0.2	0.1	0	0.1	0.1	0	0.1	0	0	0	0
G3232	58.2108	22.3148	6	person H	2013-06-13	yes	yes	yes	excluded	yes	yes	excluded		1	1	100	0	0	0	0	0	0	100	0	0	0	0	0	0	0	0	0	0	0	0	0	0	0	0	0	0	0	0	0	0	0	0	0	0
G3242	59.4933	25.3625	5	person H	2013-06-15	yes	yes	yes	excluded	yes	yes	excluded		8	6	98	0	25	3	0	35	1	20	0	14	0	0	0	0	0	0	0	0	0	0	1	1	0	0	0	0	0	0	0	0	0	0	0	0
G3247	58.3578	22.4764	32	person H	2013-07-03	yes	yes	excluded	excluded	excluded	yes	excluded		4	1	97	0	0	0	0	0	97	0	0	0	0	0	0	0	0	0	0	0	0	0	1	0	0	0	1	0	0	0	0	0	0	1	0	0
G3308	58.3012	21.936	4	person H	2013-07-04	excluded	excluded	excluded	excluded	excluded	excluded	excluded		4	0	0	0	0	0	0	0	0	0	0	0	0	0	0	0	0	0	0	0	0	0	0	0	0	0	0.3	0	0	0	0	0	0	0.3	99.3	0
G3318	58.2825	22.463	6	person H	2013-07-04	excluded	excluded	excluded	excluded	excluded	excluded	excluded		0	0	0	0	0	0	0	0	0	0	0	0	0	0	0	0	0	0	0	0	0	0	0	0	0	0	0	0	0	0	0	0	0	0	0	0
G3406	58.1478	25.0398	42	person H	2013-08-25	yes	yes	excluded	excluded	excluded	excluded	yes		2	1	98	0	0	0	0	98	0	0	0	0	0	0	0	0	0	0	0	0	0	0	2	0	0	0	0	0	0	0	0	0	0	0	0	0
G3412	58.401	26.7415	60	person H	2013-09-05	yes	yes	excluded	excluded	excluded	excluded	yes		1	1	100	0	0	0	0	100	0	0	0	0	0	0	0	0	0	0	0	0	0	0	0	0	0	0	0	0	0	0	0	0	0	0	0	0
G3413	58.4389	26.8976	54	person H	2013-09-05	yes	yes	excluded	excluded	excluded	excluded	excluded		5	1	99.9	0	0.1	0.1	0	0.1	0	0	0	0	99.6	0	0	0	0	0	0	0	0	0	0	0.1	0	0	0	0	0	0	0	0	0	0	0	0
G3419	58.3168	26.7233	55	person H	2013-09-08	yes	yes	excluded	excluded	excluded	excluded	yes		1	1	100	0	0	0	100	0	0	0	0	0	0	0	0	0	0	0	0	0	0	0	0	0	0	0	0	0	0	0	0	0	0	0	0	0
G3426	58.3508	25.5506	75	person H	2013-09-18	yes	yes	yes	excluded	excluded	excluded	yes		1	1	100	0	0	100	0	0	0	0	0	0	0	0	0	0	0	0	0	0	0	0	0	0	0	0	0	0	0	0	0	0	0	0	0	0
G3429	58.4745	22.8236	18	person H	2013-09-19	yes	yes	excluded	excluded	excluded	excluded	yes		1	1	100	0	0	0	0	100	0	0	0	0	0	0	0	0	0	0	0	0	0	0	0	0	0	0	0	0	0	0	0	0	0	0	0	0
G3430	58.3003	22.5766	15	person H	2013-09-08	yes	yes	yes	yes	excluded	excluded	excluded		5	1	95	0	0	0	0	0	0	0	0	0	0	95	0	0	0	0	0	0	0	0	0.1	0.1	4.7	0	0	0	0	0	0	0.1	0	0	0	0
G3449	58.0988	27.459	41	person H	2013-10-13	yes	yes	excluded	excluded	excluded	excluded	yes		3	1	95	0	0	0	0	95	0	0	0	0	0	0	0	0	0	0	0	0	0	0	4	1	0	0	0	0	0	0	0	0	0	0	0	0
G3518	59.4399	24.7935	14	person H	2014-06-26	yes	yes	excluded	excluded	excluded	excluded	yes		2	1	99	0	0	0	0	99	0	0	0	0	0	0	0	0	0	0	0	0	0	0	1	0	0	0	0	0	0	0	0	0	0	0	0	0
G3522	58.4211	22.1522	16	person H	2014-07-02	yes	yes	excluded	excluded	excluded	excluded	yes		4	1	35	0	0	0	0	0	35	0	0	0	0	0	0	0	0	0	0	0	0	0	55	9	1	0	0	0	0	0	0	0	0	0	0	0
G3527	58.3457	23.9901	17	person H	2014-07-25	yes	yes	excluded	excluded	excluded	excluded	yes		6	1	100	0	1	2	76	18	0.1	1	0	1.9	0	0	0	0	0	0	0	0	0	0	0	0	0	0	0	0	0	0	0	0	0	0	0	0
G3529	58.335	24.285	1	person H	2014-07-25	yes	yes	yes	excluded	yes	excluded	excluded		7	1	99	0	0	0	0	0	0	0	0	0	0	99	0	0	0	0	0	0	0	0	0.1	0.1	0.1	0.5	0	0	0	0	0	0.1	0	0.1	0	0
G3531	58.3827	24.3231	3	person H	2014-07-25	yes	yes	yes	yes	excluded	excluded	excluded		1	1	100	0	0	0	0	0	0	0	0	0	100	0	0	0	0	0	0	0	0	0	0	0	0	0	0	0	0	0	0	0	0	0	0	0
G3541	59.3994	24.2876	7	person H	2014-08-15	yes	yes	yes	excluded	yes	yes	excluded		6	3	97	0	0	0	94	2	1	0	0	0	0	0	0	0	0	0	0	0	0	0	1	1	1	0	0	0	0	0	0	0	0	0	0	0
G3544	59.4268	27.519	9	person H	2014-08-16	excluded	excluded	excluded	excluded	excluded	excluded	excluded		5	1	2	0	0	0	0	0	0	0	2	0	0	0	0	0	0	0	0	0	0	0	1	1	95	1	0	0	0	0	0	0	0	0	0	0
G3545	59.4269	27.5136	10	person H	2014-08-16	yes	yes	yes	excluded	excluded	yes	excluded		4	1	96	0	0	0	0	0	0	0	96	0	0	0	0	0	0	0	0	0	0	0	2	1	1	0	0	0	0	0	0	0	0	0	0	0
G3546	59.4372	27.1851	48	person H	2014-08-16	yes	yes	excluded	excluded	excluded	excluded	yes		1	1	100	0	0	0	0	100	0	0	0	0	0	0	0	0	0	0	0	0	0	0	0	0	0	0	0	0	0	0	0	0	0	0	0	0
G3547	58.279	27.3244	37	person C	2014-08-23	yes	yes	yes	excluded	yes	yes	excluded		8	5	97	20	70	0	2	0	1	0	0	4	0	0	0	0	0	0	0	0	0	0	1	1	0	0	1	0	0	0	0	0	0	0	0	0
G3550	58.4109	26.6008	42	person H	2014-08-30	yes	yes	yes	excluded	yes	yes	excluded		6	4	98	75	18	3	0	0	2	0	0	0	0	0	0	0	0	0	0	0	0	0	1	0	1	0	0	0	0	0	0	0	0	0	0	0
G3555	58.0443	26.4553	120	person H	2014-09-12	yes	yes	excluded	excluded	excluded	excluded	yes		3	1	99.8	0	0	0	0	99.8	0	0	0	0	0	0	0	0	0	0	0	0	0	0	0	0	0	0	0.1	0	0	0	0	0	0	0	0	0
G3556	58.0374	26.5666	180	person H	2014-09-12	yes	yes	excluded	excluded	yes	excluded	excluded		6	4	4	0	1	1	1	0	1	0	0	0	0	0	0	0	0	0	0	0	0	0	0	40	56	0	0	0	0	0	0	0	0	0	0	0
G3557	58.0545	26.542	160	person H	2014-09-12	yes	yes	yes	excluded	yes	yes	excluded		8	6	97	1	4	4	2	85	1	0	0	0	0	0	0	0	0	0	0	0	0	0	2	0	0	1	0	0	0	0	0	0	0	0	0	0
G3558	58.0629	26.9591	81	person H	2014-09-12	yes	yes	excluded	excluded	excluded	excluded	excluded		3	1	100	0	0	1	0	0	0	0	0	0	98	0	0	0	1	0	0	0	0	0	0	0	0	0	0	0	0	0	0	0	0	0	0	0
G3559	58.0599	26.9063	112	person H	2014-09-13	yes	excluded	excluded	excluded	excluded	excluded	excluded		1	1	100	0	0	0	0	0	0	0	0	0	0	0	0	0	0	0	0	0	0	0	0	0	0	0	0	0	0	0	0	0	0	0	0	0
G3560	57.9173	26.5767	145	person H	2014-09-13	excluded	excluded	excluded	excluded	excluded	excluded	excluded		1	1	100	0	0	0	0	100	0	0	0	0	0	0	0	0	0	0	0	0	0	0	0	0	0	0	0	0	0	0	0	0	0	0	0	0
G3561	57.977	26.784	128	person H	2014-09-13	yes	yes	excluded	excluded	excluded	excluded	yes		7	6	95	0	7	0	4	82.8	0.1	0	1	0	0	0	0	0	0	0.1	0	0	0	0	5	0	0	0	0	0	0	0	0	0	0	0	0	0
G3562	58.0554	27.0601	42	person H	2014-09-14	yes	yes	excluded	excluded	excluded	excluded	yes		1	1	100	0	0	0	0	0	0	0	0	0	0	0	0	0	0	0	0	0	0	0	0	0	0	0	0	0	0	0	0	0	0	0	0	0
G3563	58.3402	26.6515	65	person H	2014-09-20	yes	yes	yes	excluded	excluded	excluded	excluded		1	1	100	0	0	0	0	0	0	0	0	0	0	100	0	0	0	0	0	0	0	0	0	0	0	0	0	0	0	0	0	0	0	0	0	0
G3564	58.3078	26.5901	73	person H	2014-09-20	yes	yes	excluded	excluded	excluded	excluded	excluded		1	1	100	0	0	0	0	0	0	0	0	0	100	0	0	0	0	0	0	0	0	0	0	0	0	0	0	0	0	0	0	0	0	0	0	0
G3565	58.3245	26.5465	68	person H	2014-09-20	yes	yes	excluded	excluded	yes	excluded	excluded		10	5	11	1	6	0	0	0	1	0	2	1	0	0	0	0	0	0	0	0	0	0	2	78	7	1.5	0.5	0	0	0	0	0	0	0	0	0
G3566	58.3646	26.5182	42	person H	2014-09-20	yes	excluded	excluded	excluded	excluded	excluded	excluded		1	1	100	0	0	0	0	0	0	0	0	0	0	0	0	0	0	0	0	0	0	0	0	0	0	0	0	0	0	0	0	0	0	0	0	0
G3567	58.3875	26.5495	40	person H	2014-09-14	yes	excluded	excluded	excluded	excluded	excluded	excluded		1	1	100	0	0	0	0	0	0	0	0	0	0	0	0	0	0	0	0	0	0	0	0	0	0	0	0	0	0	0	0	0	0	0	0	0
G3568	58.3611	26.665	67	person H	2014-09-20	excluded	excluded	excluded	excluded	excluded	excluded	excluded		0	0	0	0	0	0	0	0	0	0	0	0	0	0	0	0	0	0	0	0	0	0	0	0	0	0	0	0	0	0	0	0	0	0	0	0
G3569	58.529	26.6385	55	person H	2014-09-21	yes	yes	excluded	excluded	excluded	excluded	yes		2	1	85	0	0	0	0	85	0	0	0	0	0	0	0	0	0	0	0	0	0	0	15	0	0	0	0	0	0	0	0	0	0	0	0	0
G3570	58.5753	26.6848	57	person H	2014-09-21	yes	yes	excluded	excluded	excluded	excluded	yes		2	1	95	0	0	0	95	0	0	0	0	0	0	0	0	0	0	0	0	0	0	0	0	0	5	0	0	0	0	0	0	0	0	0	0	0
G3571	58.5774	26.7223	60	person H	2014-09-21	yes	yes	excluded	excluded	excluded	excluded	excluded		3	1	100	0.5	0.5	0	0	0	0	0	0	0	99	0	0	0	0	0	0	0	0	0	0	0	0	0	0	0	0	0	0	0	0	0	0	0
G3572	58.5301	26.7264	70	person H	2014-09-21	yes	yes	yes	yes	excluded	yes	excluded		1	1	100	0	100	0	0	0	0	0	0	0	0	0	0	0	0	0	0	0	0	0	0	0	0	0	0	0	0	0	0	0	0	0	0	0
G3573	57.179	24.844	80	person H	2014-09-23	yes	yes	yes	excluded	yes	yes	excluded		9	5	94	0	1	0	30	60	2	0	1	0	0	0	0	0	0	0	0	0	0	0	2	0	2	1	1	0	0	0	0	0	0	0	0	0
G3574	57.1525	24.8486	40	person H	2014-09-23	yes	yes	excluded	excluded	excluded	excluded	yes		1	1	100	0	0	100	0	0	0	0	0	0	0	0	0	0	0	0	0	0	0	0	0	0	0	0	0	0	0	0	0	0	0	0	0	0
G3575	56.9226	23.9848	20	person H	2014-09-23	yes	yes	excluded	excluded	excluded	excluded	yes		1	1	100	0	0	100	0	0	0	0	0	0	0	0	0	0	0	0	0	0	0	0	0	0	0	0	0	0	0	0	0	0	0	0	0	0
G3577	57.2431	22.6416	30	person H	2014-09-24	yes	yes	yes	excluded	excluded	yes	excluded		1	1	100	0	0	0	0	0	0	0	0	0	0	0	0	0	0	0	0	100	0	0	0	0	0	0	0	0	0	0	0	0	0	0	0	0
G3579	57.288	22.721	30	person H	2014-09-24	yes	yes	excluded	excluded	excluded	excluded	excluded		2	1	100	0	0	2	0	0	0	0	0	0	98	0	0	0	0	0	0	0	0	0	0	0	0	0	0	0	0	0	0	0	0	0	0	0
G3581	57.6288	22.2878	25	person H	2014-09-25	yes	yes	yes	excluded	yes	excluded	excluded		7	4	15	0	5	0	8	0	1.5	0	0	0.5	0	0	0	0	0	0	0	0	0	0	20	55	10	0	0	0	0	0	0	0	0	0	0	0
G3582	57.6318	22.3927	25	person H	2014-09-25	yes	yes	yes	excluded	yes	yes	excluded		10	8	97	24	10	17	40	1	3	0	1	1	0	0	0	0	0	0	0	0	0	0	2	0	1	0	0	0	0	0	0	0	0	0	0	0
G3585	57.4443	22.6487	20	person H	2014-09-25	yes	yes	excluded	excluded	excluded	excluded	excluded		4	4	100	0	0	0	0	0	0	0	0	0	6	33	60	0	1	0	0	0	0	0	0	0	0	0	0	0	0	0	0	0	0	0	0	0
G3589	58.436	23.299	2	person H	2014-09-27	yes	yes	yes	excluded	excluded	yes	excluded		9	4	86	14	0	60	0	8	4	0	0	0	0	0	0	0	0	0	0	0	0	0	7	4	2	0.5	0.5	0	0	0	0	0	0	0	0	0
G3590	58.434	23.3011	6	person H	2014-09-27	yes	yes	yes	excluded	yes	excluded	excluded		6	1	16	0	0	0	0	15.5	0.5	0	0	0	0	0	0	0	0	0	0	0	0	0	66	7	10	0	1	0	0	0	0	0	0	0	0	0
G3593	58.5312	23.1117	3	person H	2014-09-27	yes	yes	yes	yes	excluded	yes	excluded		3	1	98	98	0	0	0	0	0	0	0	0	0	0	0	0	0	0	0	0	0	0	0	0	0	1.5	0.5	0	0	0	0	0	0	0	0	0
G3594	58.3256	22.1404	42	person H	2014-09-28	yes	yes	yes	excluded	yes	yes	excluded		10	6	94	3	5	2	0	62	2	20	0	0	0	0	0	0	0	0	0	0	0	0	1	3	0	0	1	0	0	0	0	0	0	0	0	0
G3595	58.236	22.436	2	person H	2014-09-28	yes	yes	excluded	excluded	excluded	excluded	yes		7	2	93	0	0	0	0	89	4	0	0	0	0	0	0	0	0	0	0	0	0	0	0.5	4	0	0	1	0	0	0	0	0	0	0	0	0
G3597	58.01	22.05	2	person H	2014-09-28	yes	yes	yes	excluded	excluded	yes	excluded		5	1	90.5	90.5	0	0	0	0	0	0	0	0	0	0	0	0	0	0	0	0	0	0	5	2	0	2	0.5	0	0	0	0	0	0	0	0	0
G3598	58.03	22.09	16	person H	2014-09-28	yes	yes	yes	excluded	excluded	yes	excluded		5	1	96.5	96	0	0	0	0	0.5	0	0	0	0	0	0	0	0	0	0	0	0	0	0	2	0	0.5	1	0	0	0	0	0	0	0	0	0
G3600	58.4309	22.8662	18	person H	2014-09-28	yes	yes	yes	excluded	yes	yes	excluded		6	2	80.2	0	0	0	0	0.2	80	0	0	0	0	0	0	0	0	0	0	0	0	0	4	13	0	0	0.8	0	0	0	0	0	0	0	0	0
G3601	56.9705	24.1428	10	person H	2014-09-29	yes	yes	excluded	excluded	excluded	excluded	yes		2	1	87	0	0	0	87	0	0	0	0	0	0	0	0	0	0	0	0	0	0	0	13	0	0	0	0	0	0	0	0	0	0	0	0	0
G3602	57.4543	26.3477	40	person H	2014-09-29	yes	yes	yes	excluded	excluded	excluded	excluded		4	1	95	0	0	0	0	0	0	0	0	0	0	95	0	0	0	0	0	0	0	0	2	0	2	1	0	0	0	0	0	0	0	0	0	0
G3603	57.6058	26.3519	58	person H	2014-09-29	yes	yes	yes	yes	yes	excluded	excluded		11	8	97	0	0	0	0	0	0	0	0	0	47	5	24	20	1	0	0	0	0	0	0	1	1	1	0	0	0	0	0	0	0	0	0	0
G3605	57.7368	27.0622	295	person H	2014-10-11	yes	yes	yes	excluded	yes	yes	excluded		2	2	100	0	97	0	0	0	3	0	0	0	0	0	0	0	0	0	0	0	0	0	0	0	0	0	0	0	0	0	0	0	0	0	0	0
G3607	57.948	27.207	58	person H	2014-10-12	yes	yes	yes	excluded	yes	yes	excluded		10	6	88	5	0	0	76	4	1	0	1	1	0	0	0	0	0	0	0	0	0	0	2	1	8	1	0	0	0	0	0	0	0	0	0	0
G3608	58.4422	26.7106	47	person H	2014-10-20	yes	yes	yes	excluded	excluded	yes	excluded		2	1	100	0	99.5	0	0	0	0.5	0	0	0	0	0	0	0	0	0	0	0	0	0	0	0	0	0	0	0	0	0	0	0	0	0	0	0
G3609	58.4709	26.7251	37	person H	2014-10-20	yes	yes	yes	excluded	yes	yes	excluded		7	1	94	0	0	0	0	0	0	0	0	92	0	0	0	0	0.5	0	0	0	0	0	1	1	0	0	0	0	0	0	3	1	0	0	0	0
G4004	58.4706	26.7261	43.8272	person H	2014-10-30	yes	yes	yes	excluded	yes	yes	excluded		4	1	96	0	0	0	0	96	0	0	0	0	0	0	0	0	0	0	0	0	0	0	2.5	0.5	0	1	0	0	0	0	0	0	0	0	0	0
G4005	58.357	26.7431	40.6497	person H	2014-11-01	yes	excluded	excluded	excluded	excluded	excluded	excluded		1	1	11	0	0	0	0	0	0	0	0	0	11	0	0	0	0	0	0	0	0	0	0	0	0	0	0	0	0	0	0	0	0	0	0	0
G4074	58.085	26.638	177.081	person H	2015-04-05	yes	yes	excluded	excluded	excluded	excluded	yes		11	7	88	6	8	3	0.5	67.5	2	0	1	0	0	0	0	0	0	0	0	0	0	0	7	1	0	1	3	0	0	0	0	0	0	0	0	0
G4075	58.1445	26.9437	72.244	person H	2015-04-05	yes	yes	yes	yes	yes	yes	excluded		14	9	95.52	0.5	12	23	53	0	1	0	2	0	1	3	0.5	0	0	0	0	0	0	0	1	0	0.5	2	0.5	0	0	0	0.5	0	0	0	0	0
G4078	57.7261	27.2242	159.91	person H	2015-04-18	yes	yes	yes	excluded	yes	yes	excluded		12	8	94.8	0	12	28	10	40	0.3	0	0.5	0	2	0	2	0	0	0	0	0	0	0	1	0	1	0.2	3	0	0	0	0	0	0	0	0	0
G4079	57.5838	27.214	186.169	person H	2015-04-18	yes	yes	yes	excluded	excluded	yes	excluded		11	10	99.9	3.8	26.7	9	0	1	1	55	2	1	0	0	0.2	0	0	0	0.2	0	0	0	0	0	0.1	0	0	0	0	0	0	0	0	0	0	0
G4080	57.5916	27.0591	212.565	person H	2015-04-18	yes	yes	yes	excluded	yes	yes	excluded		13	9	93.8	0	4	10	5	55	6	1	4	1.8	7	0	0	0	0	0	0	0	0	0	4	0	0	0.1	2	0	0	0	0	0	0	0	0	0
G4081	57.6064	26.9688	186.894	person H	2015-04-18	yes	yes	yes	excluded	yes	yes	excluded		2	2	100	57	43	0	0	0	0	0	0	0	0	0	0	0	0	0	0	0	0	0	0	0	0	0	0	0	0	0	0	0	0	0	0	0
G4082	57.707	27.0719	251.104	person H	2015-04-18	yes	yes	yes	excluded	yes	yes	excluded		10	6	90	45.9	40	0	0	0	0.1	0	2	0	1	0	1	0	0	0	0	0	0	0	2	0	0	1	5	0	2	0	0	0	0	0	0	0
G4084	58.2125	27.472	27.898	person H	2015-04-19	yes	yes	yes	excluded	yes	excluded	excluded		5	3	99.8	0	0	0	0	0	0	0	0	0	0	59.8	0	0	36	0	0	0	0	0	0	0	0	0.1	0	0	0.1	0	0	0	0	0	0	0
G4085	58.2159	27.4401	44.094	person H	2015-04-19	yes	yes	excluded	excluded	excluded	excluded	yes		6	2	91.9	0	0.1	0	35	56.8	0	0	0	0	0	0	0	0	0	0	0	0	0	0	4	4	0	0	0.1	0	0	0	0	0	0	0	0	0
G4086	58.2205	26.7169	92.024	person H	2015-04-21	yes	yes	excluded	excluded	excluded	excluded	yes		7	3	89.1	0	0	0	42	47	0.1	0	0	0	0	0	0	0	0	0	0	0	0	0	6.5	2.5	1.8	0.1	0	0	0	0	0	0	0	0	0	0
G4087	58.1767	26.76	109.57	person H	2015-04-21	yes	yes	excluded	excluded	excluded	yes	excluded		5	1	99.5	0	98.7	0	0.1	0	0.6	0	0	0	0	0	0.1	0	0	0	0	0	0	0	0	0	0	0	0.5	0	0	0	0	0	0	0	0	0
G4088	58.2715	26.7364	59.003	person H	2015-04-21	yes	excluded	yes	yes	excluded	excluded	excluded		11	5	72.1	0	0.1	2	9	60	0.5	0	0	0	0.5	0	0	0	0	0	0	0	0	0	19	7	0	1	0.5	0	0	0	0	0	0	0	0	0
G4089	58.3655	26.5507	54.726	person H	2015-04-26	yes	yes	yes	excluded	excluded	yes	excluded		9	6	89.5	34.5	21	13	0	0	2	0	7	12	0	0	0	0	0	0	0	0	0	0	0	3	0	2	0	0	0	0	0	0	0	0	0	0
G4090	58.4346	26.9931	68.246	person H	2015-04-28	yes	yes	yes	excluded	yes	yes	excluded		10	6	99.5	22	8	3	64	0	1	0	0	1.5	0	0	0	0	0	0	0	0	0	0	0.1	0	0	0	0.2	0	0.1	0.1	0	0	0	0	0	0
G4091	58.3795	27.0431	37.774	person H	2015-04-28	yes	yes	excluded	excluded	excluded	excluded	yes		4	1	80	0	0	0	80	0	0	0	0	0	0	0	0	0	0	0	0	0	0	0	15	4.5	0	0	0.5	0	0	0	0	0	0	0	0	0
G4092	58.6511	26.6242	52.671	person H	2015-04-30	yes	yes	yes	excluded	yes	yes	excluded		8	5	94	7	4	4	0	71	8	0	0	0	0	0	0	0	0	0	0	0	0	0	3	0	0	2	1	0	0	0	0	0	0	0	0	0
G4093	58.653	26.5974	90.419	person H	2015-04-30	yes	yes	excluded	excluded	excluded	excluded	yes		6	3	97	0	12	0	1	84	0	0	0	0	0	0	0	0	0	0	0	0	0	0	1.5	0.5	0	0	1	0	0	0	0	0	0	0	0	0
G4094	58.7339	26.5282	89.69	person H	2015-04-30	yes	yes	excluded	excluded	excluded	yes	yes		2	1	93	0	0	0	0	93	0	0	0	0	0	0	0	0	0	0	0	0	0	0	0	7	0	0	0	0	0	0	0	0	0	0	0	0
G4095	58.7329	26.5265	92.702	person H	2015-04-30	yes	yes	excluded	excluded	excluded	excluded	excluded		6	1	99.5	0	0	0	0	0	0	0	0	0	0	0	0	0	0	0	0	0	0	0	0	0.1	0.1	0.1	0.1	0	0	0	0.1	0	0	0	0	0
G4096	58.7324	26.5271	89.364	person H	2015-04-30	yes	yes	yes	excluded	yes	yes	excluded		6	1	92	0	0	0	0	0	0	0	0	92	0	0	0	0	0	0	0	0	0	0	0.5	5	0.3	2	0	0	0	0	0	0.2	0	0	0	0
G4097	58.7816	26.5038	99.34	person H	2015-04-30	yes	excluded	excluded	excluded	excluded	excluded	excluded		6	1	5	0	0	0	0	0	5	0	0	0	0	0	0	0	0	0	0	0	0	0	43.5	30	20	1	0.5	0	0	0	0	0	0	0	0	0
G4098	58.6851	26.4643	67.068	person H	2015-04-30	yes	yes	yes	excluded	excluded	excluded	excluded		8	6	95	0	0	0	0	0	0	0	0	0	57	21	14	0	3	0	0	0	0	0	0	0	0	2	0	0	0	0	3	0	0	0	0	0
G4099	57.7701	26.3017	63.829	person H	2015-05-01	yes	yes	yes	excluded	yes	yes	excluded		11	7	94	4	5	0	72	1	3	0	5	4	0	0	0	0	0	0	0	0	0	0	2	3	0	0.5	0.5	0	0	0	0	0	0	0	0	0
G4100	57.7578	26.3003	66.292	person H	2015-05-01	excluded	excluded	excluded	excluded	excluded	excluded	excluded		9	6	98.1	8	0	5	6	72	0.1	0	0	7	0	0	0	0	0	0	0	0	0	0	1	0	0	0.4	0.5	0	0	0	0	0	0	0	0	0
G4101	57.7201	26.2809	98.273	person H	2015-05-01	yes	yes	yes	yes	excluded	excluded	excluded		9	5	93	0	0	88	0	1	1	0	2	0	1	0	0	0	0	0	0	0	0	0	1	0	0	2	3	0	0	0	0	0	0	0	0	0
G4102	57.5944	26.2998	100.413	person H	2015-05-01	yes	yes	yes	excluded	yes	yes	excluded		10	7	97	0	0.4	8	10	1	0.1	77	0	0	0.5	0	0	0	0	0	0	0	0	0	0.2	0	0	2	0.8	0	0	0	0	0	0	0	0	0
G4103	57.6139	26.2579	52.837	person H	2015-05-01	yes	yes	excluded	excluded	excluded	excluded	yes		9	6	98	0	3	4	1.9	81	0.1	8	0	0	0	0	0	0	0	0	0	0	0	0	0	0	0	1.3	0.2	0	0	0	0	0	0.5	0	0	0
G4104	57.6828	26.2015	52.875	person H	2015-05-01	yes	yes	yes	excluded	excluded	yes	excluded		3	1	80	0	0	0	0	0	0	0	0	0	0	0	0	80	0	0	0	0	0	0	0	0	0	3	0	0	0	0	0	0	0	0	0	0
G4105	57.7016	26.2399	81.597	person H	2015-05-01	yes	yes	yes	excluded	yes	yes	excluded		2	1	99.9	0	99.9	0	0	0	0	0	0	0	0	0	0	0	0	0	0	0	0	0	0	0	0	0	0.1	0	0	0	0	0	0	0	0	0
G4106	59.3491	28.1448	48.721	person H	2015-05-04	yes	yes	yes	excluded	excluded	yes	excluded		9	5	96.5	64.5	20	10	0	0	0	0	1	1	0	0	0	0	0	0	0	0	0	0	0.5	0	0.5	2	0.5	0	0	0	0	0	0	0	0	0
G4107	59.4108	27.9714	30.002	person H	2015-05-04	yes	yes	yes	excluded	excluded	yes	excluded		6	1	92	0	0	0	92	0	0	0	0	0	0	0	0	0	0	0	0	0	0	0	0.5	1	5	0.5	1	0	0	0	0	0	0	0	0	0
G4108	59.4146	27.9595	3.576	person H	2015-05-04	yes	yes	yes	excluded	yes	yes	excluded		11	7	65	2	4	1	20	0	0.1	35.9	2	0	0	0	0	0	0	0	0	0	0	0	2	0	30	2	1	0	0	0	0	0	0	0	0	0
G4109	59.394	27.846	30.216	person H	2015-05-04	yes	yes	yes	excluded	yes	yes	excluded		3	2	99.5	0	0	0	98	0	1.5	0	0	0	0	0	0	0	0	0	0	0	0	0	0.5	0	0	0	0	0	0	0	0	0	0	0	0	0
G4110	59.3902	27.8753	39.626	person H	2015-05-04	yes	yes	yes	excluded	excluded	yes	excluded		4	1	97.5	0	0	0	0	0	97.5	0	0	0	0	0	0	0	0	0	0	0	0	0	0	0.5	0	0	1.5	0	0	0	0	0	0	0.5	0	0
G4111	59.3751	27.863	69.144	person H	2015-05-04	yes	yes	yes	yes	excluded	yes	excluded		12	6	83.9	23	0.1	0	50	0	0.8	0	9	0	1	0	0	0	0	0	0	0	0	0	2	7	1	1	5	0	0	0	0	0.1	0	0	0	0
G4117	58.6179	23.182	12.402	person H	2015-05-07	yes	excluded	excluded	excluded	excluded	excluded	excluded		9	1	60.5	0	0	0	0	0	60.5	0	0	0	0	0	0	0	0	0	0	0	0	0	25	0.5	0	5	8	0	0.1	0	0	0.1	0	0	0	0
G4118	58.569	23.2305	16.383	person H	2015-05-07	yes	yes	excluded	excluded	excluded	excluded	yes		10	4	98.7	0	0.1	0	83.4	13	1.7	0	0	0	0.5	0	0	0	0	0	0	0	0	0	0	0.5	0.5	0.1	0.1	0	0.1	0	0	0	0	0	0	0
G4119	58.5357	23.0896	9.424	person H	2015-05-07	yes	yes	yes	excluded	yes	yes	excluded		5	4	97	0	0	7	0	74	1	0	0	15	0	0	0	0	0	0	0	0	0	0	0	0	0	3	0	0	0	0	0	0	0	0	0	0
G4121	58.5904	23.0826	6.66	person H	2015-05-08	yes	yes	yes	excluded	yes	yes	excluded		10	5	91	30	0	20	20	20	1	0	0	0	0	0	0	0	0	0	0	0	0	0	0	8.6	0	0	0.1	0	0.1	0	0	0.1	0	0	0	0
G4122	58.601	23.099	11.337	person H	2015-05-08	yes	yes	yes	excluded	excluded	yes	excluded		6	1	80	0	0	0	0	0	80	0	0	0	0	0	0	0	0	0	0	0	0	0	0	2	0	0	12	0	0	0	0	0	0.5	0	5	0
G4123	58.6758	23.1658	16.897	person H	2015-05-08	yes	yes	yes	excluded	excluded	yes	excluded		8	3	92.5	0	0	13	0	78	1.5	0	0	0	0	0	0	0	0	0	0	0	0	0	0	1	0	1	1	0	0	0	0	0	0	0	3	0
G4124	58.5869	23.286	20.468	person H	2015-05-08	yes	yes	yes	excluded	yes	yes	excluded		9	4	91	87.5	0	1.5	0	0.5	1.5	0	0	0	0	0	0	0	0	0	0	0	0	0	5.5	2	0.5	0.5	0.5	0	0	0	0	0	0	0	0	0
G4126	58.5936	23.176	19.742	person H	2015-05-08	yes	yes	yes	excluded	yes	yes	excluded		7	2	99.2	0	0.1	0	0	0	3.1	96	0	0	0	0	0	0	0	0	0	0	0	0	0.5	0	0	0.1	0.1	0	0.1	0	0	0	0	0	0	0
G4127	58.5368	23.0413	12.038	person H	2015-05-09	yes	yes	excluded	excluded	excluded	excluded	yes		6	1	85	0	0	0	85	0	0	0	0	0	0	0	0	0	0	0	0	0	0	0	9	5.5	0	0.2	0.2	0	0	0	0	0	0	0	0.1	0
G4128	58.5831	22.9322	7.159	person H	2015-05-09	yes	yes	excluded	excluded	excluded	excluded	yes		1	1	100	0	0	0	0	100	0	0	0	0	0	0	0	0	0	0	0	0	0	0	0	0	0	0	0	0	0	0	0	0	0	0	0	0
G4129	58.5511	22.9171	7.392	person H	2015-05-09	yes	yes	yes	excluded	excluded	yes	excluded		7	3	99.3	33	0	0	37	29.3	0	0	0	0	0	0	0	0	0	0	0	0	0	0	0.3	0	0	0	0.1	0	0.1	0	0	0	0	0	0	0
G4130	58.58	22.8434	5.324	person H	2015-05-09	yes	yes	yes	excluded	yes	yes	excluded		5	1	98.8	0	0	98.7	0	0	0.1	0	0	0	0	0	0	0	0	0	0	0	0	0	0	0	0	0.1	0.1	0	0	0	0	0	0	0	1	0
G4131	58.589	22.8527	13.649	person H	2015-05-09	yes	yes	yes	excluded	yes	yes	excluded		11	5	88.5	3.5	0	5	19.5	59	1.5	0	0	0	0	0	0	0	0	0	0	0	0	0	8	2	1	0.1	0.3	0	0.1	0	0	0	0	0	0	0
G4132	58.4759	22.781	22.009	person H	2015-05-09	yes	yes	excluded	excluded	excluded	excluded	yes		5	1	17	0	0	0	17	0	0	0	0	0	0	0	0	0	0	0	0	0	0	0	25	5	52	1	0	0	0	0	0	0	0	0	0	0
G4133	58.3597	22.8263	10	person H	2015-05-10	yes	yes	yes	excluded	yes	yes	excluded		7	4	33.93	6	0	0.2	0	25	2.7	0	0	0	0	0	0	0	0	0	0	0	0	0	2	20	44	0	0	0	0	0	0	0	0	0	0	0
G4134	58.3782	22.9243	5	person H	2015-05-10	yes	yes	yes	excluded	yes	yes	excluded		8	5	60	15	0	6	32.5	5	1.5	0	0	0	0	0	0	0	0	0	0	0	0	0	3	12	25	0	0	0	0	0	0	0	0	0	0	0
G4135	58.4029	22.8894	13.677	person H	2015-05-10	yes	yes	yes	excluded	excluded	yes	excluded		7	1	87.5	0	0	0	0	0	87.5	0	0	0	0	0	0	0	0	0	0	0	0	0	0.5	0.5	0	3	6	0	0.5	0	0	0	0	0	2	0
G4136	58.1703	24.955	63.732	person H	2015-05-10	yes	yes	yes	excluded	yes	yes	excluded		4	4	100	18	62	0	0	0	0	15	0	5	0	0	0	0	0	0	0	0	0	0	0	0	0	0	0	0	0	0	0	0	0	0	0	0
G4154	58.9419	25.4451	82.895	person H	2015-05-27	yes	yes	yes	yes	excluded	excluded	excluded		11	5	56.41	0.2	0.3	12	0	0	0	0	0	0	12	0	0	0	0	0	0	0	0	0	7	15	17	3	1	0	0	0	0.5	0	0	0	0	0
G4155	58.9026	25.5772	59.267	person H	2015-05-27	yes	excluded	excluded	excluded	excluded	excluded	excluded		3	1	99.5	0	0	0	0	0	0	0	0	0	0	0	99.5	0	0	0	0	0	0	0	0.4	0	0	0	0	0	0	0	0	0	0	0	0	0
G4156	58.9127	25.6117	86.134	person H	2015-05-27	yes	yes	excluded	excluded	excluded	excluded	yes		5	1	46	0	0	0	46	0	0	0	0	0	0	0	0	0	0	0	0	0	0	0	35	8	10.5	0.5	0	0	0	0	0	0	0	0	0	0
G4157	58.8922	25.7169	81	person H	2015-05-27	yes	yes	excluded	excluded	excluded	excluded	yes		5	1	4.5	0	0	0	0	0	4.5	0	0	0	0	0	0	0	0	0	0	0	0	0	62.5	30	2	1	0	0	0	0	0	0	0	0	0	0
G4158	58.8002	25.6725	141.52	person H	2015-05-27	yes	yes	yes	excluded	yes	yes	excluded		11	6	44.5	0	28	0	2	10	0	0	3	0.5	1	0	0	0	0	0	0	0	0	0	2	46.5	3	3	1	0	0	0	0	0	0	0	0	0
G4159	58.3188	25.5171	65.553	person H	2015-05-31	yes	yes	yes	excluded	yes	yes	excluded		10	3	94	0	2	0	91	0	1	0	0	0	0	0	0	0	0	0	0	0	0	0	1.8	1	2.5	0.2	0.3	0	0.1	0	0	0.1	0	0	0	0
G4160	58.3168	25.4996	93.868	person H	2015-05-31	yes	yes	yes	excluded	yes	yes	excluded		10	7	97	0	10	4	8	73	0.2	1.5	0.3	0	0	0	0	0	0	0	0	0	0	0	1.5	0.5	0	0	1	0	0	0	0	0	0	0	0	0
G4161	58.2983	25.5007	67.704	person H	2015-05-31	yes	yes	yes	excluded	yes	yes	excluded		11	5	61.1	0	0.1	4	40	15	2	0	0	0	0	0	0	0	0	0	0	0	0	0	23	9	6	0.5	0.3	0	0	0	0	0	0	0	0	0
G4162	58.2514	25.489	66.401	person H	2015-05-31	yes	yes	yes	excluded	yes	yes	excluded		10	5	99.4	81.9	12.5	1.5	0.5	0	0	3	0	0	0	0	0	0	0	0	0	0	0	0	0.1	0	0	0.1	0.2	0	0.1	0	0	0	0.1	0	0	0
G4163	58.2064	25.4576	75.841	person H	2015-05-31	yes	yes	yes	excluded	yes	yes	excluded		7	5	99.6	77.5	15	5	1.5	0	0.5	0	0	0	0	0	0	0	0	0	0	0	0	0	0	0	0	0	0.3	0	0.1	0	0	0	0	0	0	0
G4164	58.2721	25.6208	83.523	person H	2015-05-31	yes	excluded	excluded	excluded	excluded	excluded	excluded		5	1	99.6	0	0	99.6	0	0	0	0	0	0	0	0	0	0	0	0	0	0	0	0	0.1	0	0.1	0	0.1	0	0	0	0	0	0	0	0	0
G4165	58.2724	25.6814	103.695	person H	2015-05-31	yes	yes	excluded	excluded	excluded	excluded	excluded		2	1	99.7	0	0	0	0	0	0	0	0	0	99.7	0	0	0	0	0	0	0	0	0	0	0	0	0	0.3	0	0	0	0	0	0	0	0	0
G4166	58.3191	25.7798	42.775	person H	2015-05-31	yes	yes	excluded	excluded	excluded	excluded	yes		4	3	99.5	0	1	0	0	97	1.5	0	0	0	0	0	0	0	0	0	0	0	0	0	0	0	0	0	0.5	0	0	0	0	0	0	0	0	0
G4167	58.9205	27.0112	5	person H	2015-06-02	yes	yes	yes	excluded	excluded	excluded	excluded		4	1	99.9	0	0	0	0	0.2	0	0	0	0	0	99.5	0.2	0	0	0	0	0	0	0	0	0	0	0	0	0	0	0	0	0.1	0	0	0	0
G4168	58.9719	26.9422	36.377	person H	2015-06-02	yes	yes	yes	excluded	yes	yes	excluded		7	4	99.1	22	64	9	0	0	0	0	4	0	0	0	0	0	0	0	0	0	0	0	0.1	0	0	0.1	0.7	0	0	0	0	0	0	0	0	0
G4169	58.8369	26.8075	70.223	person H	2015-06-02	yes	yes	yes	yes	excluded	excluded	excluded		10	1	98.4	0.1	0.1	98	0	0.2	0	0	0	0	0	0	0	0	0	0	0	0	0	0	0.5	0.1	0	0.1	0.7	0	0.1	0	0	0	0.1	0	0	0
G4170	58.7837	26.7748	52.487	person H	2015-06-02	yes	yes	yes	excluded	excluded	excluded	excluded		11	6	67.1	25	0	0	38	0	2	0	1.5	0	0.5	0	0.1	0	0	0	0	0	0	0	20	12.5	0.1	0.2	0	0	0	0	0	0.1	0	0	0	0
G4171	58.4877	26.2252	44.135	person H	2015-06-04	yes	yes	yes	excluded	yes	yes	excluded		8	6	99.8	9	39.6	15	0	0	0	32	0	4	0	0	0	0	0	0	0.2	0	0	0	0	0.1	0	0	0.1	0	0	0	0	0	0	0	0	0
G4172	58.5414	26.1971	92.261	person H	2015-06-04	yes	yes	yes	excluded	yes	yes	excluded		9	6	97.8	69	10	15	0	0	0.5	0	0.5	3	0	0	0	0	0	0	0	0	0	0	0	0	0	2	0	0	0.1	0	0	0	0.1	0	0	0
G4173	57.9768	25.9208	11.083	person H	2015-06-07	yes	yes	excluded	excluded	excluded	excluded	yes		8	2	98.3	0	0.1	0	0	95	0	0	0	0	3.2	0	0	0	0	0	0	0	0	0	0.3	0	0	0.2	1	0	0.1	0	0	0	0.1	0	0	0
G4174	57.8607	25.8776	79.719	person H	2015-06-07	yes	yes	yes	excluded	yes	yes	excluded		5	4	99.9	5.9	74	12	0	0	0	8	0	0	0	0	0	0	0	0	0	0	0	0	0	0	0	0	0	0	0	0	0.1	0	0	0	0	0
G4175	57.9181	25.8744	88.194	person H	2015-06-07	yes	yes	yes	yes	excluded	excluded	excluded		11	6	80.5	18	0	20	22	18	0	0	1.5	0	1	0	0	0	0	0	0	0	0	0	10	6	3.1	0.2	0.2	0	0	0	0	0	0	0	0	0
G4176	57.9632	25.7118	98.87	person H	2015-06-07	yes	yes	yes	excluded	yes	yes	excluded		9	5	98.9	58	30	9.5	0	0	0.4	1	0	0	0	0	0	0	0	0	0	0	0	0	0.2	0.5	0	0.1	0.3	0	0	0	0	0	0	0	0	0
G4177	58.005	25.552	96.254	person H	2015-06-07	yes	yes	yes	excluded	yes	yes	excluded		13	9	96.3	1	25	6	0	3	0.2	58.5	1	0	1.5	0	0	0	0	0.1	0	0	0	0	1.5	0.5	0	0.2	1.5	0	0	0	0	0	0	0	0	0
G4178	58.032	25.7725	109.019	person H	2015-06-07	yes	yes	yes	yes	excluded	excluded	excluded		12	5	69	0	1	4	34	10	0	0	0	0	20	0	0	0	0	0	0	0	0	0	18	12	0.1	0.1	0.5	0	0	0	0	0	0	0	0	0
G4179	58.5534	27.0096	81.732	person H	2015-06-10	yes	yes	yes	excluded	excluded	yes	excluded		11	5	97.2	76.2	4	10	6	0	1	0	0	0	0	0	0	0	0	0	0	0	0	0	1	1	0.5	0	0	0	0.1	0.1	0	0.1	0	0	0	0
G4180	58.5523	27.1119	35.05	person H	2015-06-10	yes	yes	yes	excluded	yes	yes	excluded		11	5	76.42	0	46	12	2.5	0	1	0	0	15	0	0	0	0	0	0	0	0	0	0	2	20	1	0	0.4	0	0.1	0.1	0	0	0	0	0	0
G4181	58.6078	27.1176	94.819	person H	2015-06-10	yes	yes	yes	excluded	yes	yes	excluded		11	6	97	2	2.5	5	52	35	0.5	0	0	0	0	0	0	0	0	0	0	0	0	0	1	0.5	0.5	0.5	0.5	0	0	0	0	0	0	0	0	0
G4182	58.0906	27.5551	36.949	person H	2015-06-13	yes	yes	excluded	excluded	excluded	yes	excluded		5	1	84.8	84.8	0	0	0	0	0	0	0	0	0	0	0	0	0	0	0	0	0	0	0	0	0	14	1	0	0	0	0.1	0	0	0	0	0
G4183	58.1	27.4911	49.102	person H	2015-06-13	yes	yes	yes	excluded	excluded	yes	excluded		8	4	95.4	0	7	0	0	87	1	0	0.4	0	0	0	0	0	0	0	0	0	0	0	0	0	0	4	0.4	0	0.1	0.1	0	0	0	0	0	0
G4184	58.1262	27.5259	51.707	person H	2015-06-13	excluded	excluded	excluded	excluded	excluded	excluded	excluded		10	7	96	3	30	15	4	31	3	0	0	10	0	0	0	0	0	0	0	0	0	0	0	0	0	3	0.9	0	0.1	0	0	0	0	0	0	0
G4185	58.1024	27.4787	53.244	person H	2015-06-13	yes	yes	yes	excluded	excluded	yes	excluded		7	1	99.6	0	99.3	0	0.1	0	0.2	0	0	0	0	0	0	0	0	0	0	0	0	0	0.1	0	0	0	0.1	0	0.1	0	0	0	0	0	0	0
G4186	57.691	27.3587	199.586	person H	2015-06-14	yes	yes	yes	excluded	yes	yes	excluded		12	8	95.1	15	75	2	0.2	0.5	0.1	2	0	0	0.3	0	0	0	0	0	0	0	0	0	2	0	0	0	2.7	0	0.1	0	0	0	0.1	0	0	0
G4187	57.7093	27.4215	187.475	person H	2015-06-14	yes	yes	yes	yes	excluded	excluded	excluded		13	4	66.5	0	0.1	15	0	49.4	0	0	0	0	2	0	0	0	0	0	0	0	0	0	15	10	0	6	1	0	0	0	0	0	0	0	0	0
G4188	57.7496	27.4615	153.728	person H	2015-06-14	yes	yes	yes	yes	excluded	yes	excluded		7	2	99.4	0.1	4.3	95	0	0	0	0	0	0	0	0	0	0	0	0	0.2	0	0	0	0	0	0	0	0.5	0	0	0	0	0	0.1	0	0	0
G4189	57.8444	27.2014	111.353	person H	2015-06-14	yes	yes	yes	excluded	excluded	yes	excluded		4	1	99.9	99.3	0.5	0	0	0.1	0	0	0	0	0	0	0	0	0	0	0	0	0	0	0	0	0	0	0	0	0	0	0	0	0.1	0	0	0
G4190	58.6242	25.9211	30.618	person H	2015-06-17	yes	yes	excluded	excluded	excluded	excluded	yes		3	1	94.8	0	0	0	94.8	0	0	0	0	0	0	0	0	0	0	0	0	0	0	0	5	0.2	0	0	0	0	0	0	0	0	0	0	0	0
G4191	58.6944	25.7392	78.258	person H	2015-06-17	yes	yes	excluded	excluded	excluded	excluded	yes		5	1	99	0	0	0	98.8	0	0.2	0	0	0	0	0	0	0	0	0	0	0	0	0	0.5	0.1	0.4	0	0	0	0	0	0	0	0	0	0	0
G4192	58.6994	25.8911	74.771	person H	2015-06-17	yes	yes	yes	excluded	excluded	excluded	excluded		13	8	61.4	1	5	0.2	7	44.1	1	0	0.1	0	3	0	0	0	0	0	0	0	0	0	22	12	0	4	0.5	0	0	0	0.1	0	0	0	0	0
G4193	58.7076	25.9092	90.632	person H	2015-06-17	yes	yes	yes	excluded	excluded	yes	excluded		2	1	99.9	0	99.9	0	0	0	0	0	0	0	0	0	0	0	0	0	0	0	0	0	0	0	0	0	0	0	0	0	0.1	0	0	0	0	0
G4194	58.6937	25.9465	79.546	person H	2015-06-17	yes	yes	yes	excluded	yes	yes	excluded		9	6	97.6	0.1	10	13	0	70.5	3	1	0	0	0	0	0	0	0	0	0	0	0	0	2	0.2	0	0	0.2	0	0	0	0	0	0	0	0	0
G4195	58.6629	26.0847	75.704	person H	2015-06-17	yes	yes	excluded	excluded	excluded	excluded	yes		4	1	88	0	0	0	0	88	0	0	0	0	0	0	0	0	0	0	0	0	0	0	2.9	9	0	0	0	0	0	0	0	0	0	0	0.1	0
G4196	58.2799	25.2317	58.19	person H	2015-06-21	yes	yes	yes	excluded	yes	yes	excluded		5	5	100	42	32.8	8	0.2	0	0	17	0	0	0	0	0	0	0	0	0	0	0	0	0	0	0	0	0	0	0	0	0	0	0	0	0	0
G4197	58.4521	24.7682	39.104	person H	2015-06-21	yes	yes	yes	yes	yes	yes	excluded		9	6	92.7	0	16.5	60	3	11	1	0	1	0	0.2	0	0	0	0	0	0	0	0	0	4	0	0	3	0.3	0	0	0	0	0	0	0	0	0
G4198	58.45	24.765	74.611	person H	2015-06-21	yes	yes	excluded	excluded	excluded	excluded	yes		2	1	99.9	0	0	0	0	99.9	0	0	0	0	0	0	0	0	0	0	0	0	0	0	0	0	0	0.1	0	0	0	0	0	0	0	0	0	0
G4199	58.4602	24.7764	14.781	person H	2015-06-21	yes	yes	yes	excluded	yes	yes	excluded		11	6	95	18	6	15.4	0	53.9	1.5	0	0.2	0	0	0	0	0	0	0	0	0	0	0	0	0	0	2.5	1.3	0	0.1	0	0	0	0	0	0	0.1
G4200	58.4703	24.901	23.049	person H	2015-06-21	yes	yes	yes	yes	excluded	excluded	excluded		15	5	88	0	0	3	40	42	1.5	0	0	0	1.5	0	0	0	0	0	0	0	0	0	4	1	4	1	1	0	0	0	0	0.1	0	0	0	0
G4201	58.5652	25.2787	35.072	person H	2015-06-21	yes	yes	yes	excluded	yes	yes	excluded		6	5	99.8	32	20	8	0	0	0	37.8	0	2	0	0	0	0	0	0	0	0	0	0	0	0	0	0	0.2	0	0	0	0	0	0	0	0	0
G4202	59.5108	24.8162	2.378	person H	2015-06-22	yes	yes	yes	excluded	yes	yes	excluded		3	1	95	0	0	0	0	0	0	0	0	95	0	0	0	0	0	0	0	0	0	0	0	0	0	3	2	0	0	0	0	0	0	0	0	0
G4203	59.6342	25.768	3.305	person H	2015-06-23	yes	yes	yes	excluded	yes	yes	excluded		9	4	94	0	85.5	6	0	0	0	1.5	0	1	0	0	0	0	0	0	0	0	0	0	0	0	0	0.2	3.5	0	0	0	0	0.1	0	0	1	0
G4206	59.4746	25.4656	53.784	person H	2015-06-23	yes	yes	yes	excluded	yes	yes	excluded		10	6	98.6	6	3	5	54	30	0.7	0	0	0	0	0	0	0	0	0	0	0	0	0	0.2	0	0	0	0.9	0	0.1	0	0	0.2	0	0	0	0
G4207	59.4926	25.2857	44.536	person H	2015-06-23	yes	yes	yes	excluded	yes	yes	excluded		10	6	96.8	0	5	5	72	12	0.8	0	0	0	2	0	0	0	0	0	0	0	0	0	2.5	0	0	0	0.5	0	0.1	0	0	0.1	0	0	0	0
G4208	59.4742	25.1638	12.138	person H	2015-06-23	excluded	excluded	excluded	excluded	excluded	excluded	excluded		15	7	97.7	8	0.1	4	0	69	0.2	3.5	0	13	0	0	0	0	0	0	0	0	0	0	0.1	0	0	0.1	1.6	0	0.1	0	0	0.1	0.1	0.1	0	0.1
G4209	59.4975	25.0889	9.364	person H	2015-06-23	yes	yes	yes	excluded	yes	yes	excluded		8	5	95	0	0	10	0	36	1.5	0	5	42.5	0	0	0	0	0	0	0	0	0	0	0	0	0	0.4	4.5	0	0	0	0	0.1	0	0	0	0
G4210	58.9642	24.0411	51.202	person H	2015-06-24	yes	yes	yes	excluded	yes	yes	excluded		13	6	99.2	13	12	1	0	72.1	0.9	0	0.1	0	0	0	0	0	0	0	0	0	0	0	0	0	0	0.1	0.2	0	0	0.1	0	0.1	0.1	0.1	0	0.1
G4211	58.8231	23.8316	14.983	person H	2015-06-24	yes	yes	yes	excluded	excluded	yes	excluded		9	1	72.3	72	0	0	0	0.1	0	0	0	0	0.2	0	0	0	0	0	0	0	0	0	0.1	6	0.1	18	3	0	0	0	0	0	0	0.5	0	0
G4212	58.8325	23.8574	7.518	person H	2015-06-24	yes	yes	yes	excluded	yes	yes	excluded		13	7	99	18	0	3	14	57.5	5	0	0.5	0	1	0	0	0	0	0	0	0	0	0	0.1	0.1	0	0.3	0.1	0	0	0	0	0	0	0	0	0
G4213	58.8548	23.9615	6.523	person H	2015-06-24	yes	yes	yes	yes	excluded	excluded	excluded		11	1	64.3	0	0	0	64.2	0	0.1	0	0	0	0	0	0	0	0	0	0	0	0	0	10	18	6	1	0.2	0	0.1	0	0	0.1	0	0	0	0
G4214	58.9312	24.1845	41.126	person H	2015-06-24	yes	yes	excluded	excluded	excluded	excluded	yes		14	7	99.3	3	3	2	0.1	83.9	7	0	0.3	0	0	0	0	0	0	0	0	0	0	0	0	0.1	0	0.1	0.1	0	0.1	0.1	0	0	0.1	0.1	0	0
G4215	58.9538	24.2101	49.552	person H	2015-06-24	yes	yes	yes	excluded	yes	yes	excluded		16	8	96.2	2	30	3	0	2	4	54.1	0.7	0	0.3	0	0	0	0	0	0	0	0	0	0.5	2.5	0	0.2	0.2	0	0.1	0	0	0.1	0.1	0	0	0
G4216	59.3705	24.592	37.32	person H	2015-06-26	yes	yes	yes	excluded	yes	yes	excluded		12	4	93.8	0.4	0.1	0.6	0	91.7	1	0	0	0	0	0	0	0	0	0	0	0	0	0	5	0.2	0.2	0.3	0.3	0	0	0	0	0.1	0	0	0	0
G4218	59.4618	24.3744	28.153	person H	2015-06-26	yes	excluded	yes	excluded	excluded	excluded	excluded		10	1	45.65	0	0	0.2	45.4	0	0.1	0	0	0	0	0	0	0	0	0	0	0	0	0	11	8	35	0.1	0	0	0.1	0	0	0.1	0.1	0	0	0
G4219	59.3206	24.3504	43.048	person H	2015-06-26	yes	yes	yes	excluded	yes	yes	excluded		14	4	96.7	0	1	5	0	80.8	10	0	0	0	0	0	0	0	0	0	0	0	0	0	1	1	0	0.1	0.2	0	0.5	0	0	0.1	0.1	0	0.1	0.1
G4220	59.3655	24.1268	20.228	person H	2015-06-26	yes	yes	yes	excluded	excluded	excluded	excluded		18	9	36.1	0	3	0	9	4	0.1	0	2	10	3	1	0	4	0	0	0	0	0	0	18	29.2	16	0.2	0.1	0	0.1	0	0	0.1	0	0	0	0
G4223	58.9213	24.4496	43.986	person H	2015-06-27	yes	excluded	excluded	excluded	excluded	excluded	excluded		11	1	94.1	0	0	0	94	0	0.1	0	0	0	0	0	0	0	0	0	0	0	0	0	2.5	1.5	1	0.2	0.1	0	0.1	0	0	0	0	0	0	0
G4224	58.9267	24.3939	41.971	person H	2015-06-27	yes	yes	excluded	excluded	excluded	excluded	yes		16	7	99	4	0.1	4	0	89.7	1	0	0	0	0	0	0.1	0	0.1	0	0	0	0	0	0.1	0.1	0	0.2	0	0	0.1	0	0	0	0.1	0.1	0	0.1
G4225	58.7675	24.2492	22.18	person H	2015-06-27	yes	yes	yes	excluded	excluded	yes	yes		12	8	98.9	0	3	12	45	30	0.2	0	0.5	8	0.2	0	0	0	0	0	0	0	0	0	0.5	0	0	0.3	0.1	0	0	0	0	0	0	0	0	0
G4228	58.7747	24.4711	29.717	person H	2015-06-27	yes	excluded	yes	excluded	excluded	excluded	excluded		7	1	72.9	72.8	0	0	0	0	0	0	0.1	0	0	0	0	0	0	0	0	0	0	0	5	8	0.1	4	0	0	0	0	0	0	0	0	0	0
G4230	59.4332	24.7352	34.698	person H	2015-06-28	yes	yes	excluded	excluded	excluded	excluded	yes		2	1	99.9	0	0	0	100	0	0	0	0	0	0	0	0	0	0	0	0	0	0	0	0.1	0	0	0	0	0	0	0	0	0	0	0	0	0
G4231	59.4525	24.8583	45.754	person H	2015-06-28	yes	excluded	excluded	excluded	excluded	excluded	excluded		4	1	99.6	0	0	0	0	0	0	0	0	0	99.6	0	0	0	0	0	0	0	0	0	0.1	0	0	0	0	0	0	0	0	0	0	0	0	0
G4232	59.1025	24.8209	61.861	person H	2015-06-29	yes	yes	excluded	excluded	excluded	excluded	yes		9	7	98.9	0	12	3	30	15	0	35.8	0.1	0	3	0	0	0	0	0	0	0	0	0	1	0.1	0	0	0	0	0	0	0	0	0	0	0	0
G4233	59.097	24.9186	74.456	person H	2015-06-29	yes	yes	yes	excluded	yes	yes	excluded		11	6	99.5	18	2	15	0.2	64.2	0	0	0.1	0	0	0	0	0	0	0	0	0	0	0	0	0	0	0.1	0.1	0	0.1	0	0	0.1	0.1	0	0	0
G4234	59.0478	25.1055	75.511	person H	2015-06-29	yes	yes	excluded	excluded	excluded	excluded	yes		3	1	99.8	0	0	99.8	0	0	0	0	0	0	0	0	0	0	0	0	0	0	0	0	0	0	0	0.1	0.1	0	0	0	0	0	0	0	0	0
G4235	59.0487	25.0226	81.064	person H	2015-06-29	yes	yes	yes	excluded	excluded	yes	excluded		3	1	100	0	99.8	0	0	0	0	0	0	0	0	0	0	0	0	0	0.2	0	0	0	0	0	0	0	0	0	0	0	0	0	0	0	0	0
G4236	59.2022	24.8887	55.337	person H	2015-06-29	yes	yes	yes	excluded	yes	yes	excluded		15	6	93.6	0.2	0.5	91.6	0	0	0	0	0.5	0	0.5	0	0.3	0	0	0	0	0	0	0	0.5	0.1	0	2	3	0	0.2	0	0	0.2	0.1	0.2	0	0
G4237	58.1833	26.9064	96.36	person H	2015-07-02	yes	yes	yes	excluded	yes	yes	excluded		11	5	96.5	71	18	5.5	0	0	1.9	0	0	0.1	0	0	0	0	0	0	0	0	0	0	1.5	0.5	0	0.3	1	0	0.1	0.1	0	0	0	0	0	0
G4238	58.3999	26.6927	40.019	person H	2015-07-03	yes	excluded	excluded	excluded	excluded	excluded	excluded		3	1	99.9	99.8	0	0	0	0	0	0	0	0	0	0	0.1	0	0	0	0	0	0	0	0	0	0	0	0	0	0	0	0	0	0.1	0	0	0
G4239	58.9959	27.741	31.801	person H	2015-07-04	yes	yes	yes	excluded	excluded	excluded	excluded		7	4	99.5	0	0	0	0	0	0	0	0	0	0	0.3	60	0	0.2	0	0	0	0	0	0	0	0	0	0	0	0	0	0	0.1	0.1	0	0	0.3
G4240	59.1746	27.799	56.073	person H	2015-07-04	yes	yes	yes	excluded	yes	yes	excluded		13	6	91.1	2	4	1	76	0	0.1	0	0	8	0	0	0	0	0	0	0	0	0	0	2	5	1	0.2	0.5	0	0.1	0	0	0.1	0	0	0	0
G4241	59.1106	27.5785	62.632	person H	2015-07-04	yes	yes	yes	excluded	yes	yes	excluded		11	7	97.6	0.5	81.3	15	0.1	0	0.2	0	0.2	0	0.3	0	0	0	0	0	0	0	0	0	2	0	0.2	0	0.1	0	0.1	0	0	0	0	0	0	0
G4242	58.6678	26.7617	79.874	person H	2015-07-04	yes	excluded	excluded	excluded	excluded	excluded	excluded		5	3	94.6	0	0	0	92	2.5	0.1	0	0	0	0	0	0	0	0	0	0	0	0	0	5.2	0	0	0	0.2	0	0	0	0	0	0	0	0	0
G4243	57.8628	26.6102	79.721	person H	2015-07-05	yes	yes	excluded	excluded	excluded	excluded	yes		5	1	92	0	0	0	92	0	0	0	0	0	0	0	0	0	0	0	0	0	0	0	6	1.5	0	0.4	0.1	0	0	0	0	0	0	0	0	0
G4244	57.7594	26.5764	93.445	person H	2015-07-05	yes	yes	yes	excluded	yes	yes	excluded		10	6	96.9	14.5	25	30	0.4	0	0.1	27	0	0	0	0	0	0	0	0	0	0	0	0	1.8	0.1	0	0.2	1	0	0	0	0	0	0	0	0	0
G4245	57.6151	26.6114	77.5	person H	2015-07-05	yes	yes	excluded	excluded	excluded	excluded	yes		9	5	95	0	2	1	75.5	15	1.5	0	0	0	0	0	0	0	0	0	0	0	0	0	4	0	0	0.2	0.3	0	0	0	0	0	0	0	0	0
G4246	57.5857	26.6461	76.696	person H	2015-07-05	yes	yes	yes	excluded	yes	yes	excluded		16	9	94	3	10	20	38	0	6	12	2	0	2	1	0	0	0	0	0	0	0	0	3	0	2	0.2	0.5	0	0.1	0	0	0	0	0.1	0	0
G4247	57.581	26.6142	109.361	person H	2015-07-05	yes	yes	yes	excluded	excluded	excluded	excluded		16	7	69.7	3	0.5	3	12	46.2	2	0	0	0	3	0	0	0	0	0	0	0	0	0	22	3	0	0.5	1	0	0.1	0	0	0	0	0	0	0
G4249	57.6387	26.9097	148.976	person H	2015-07-05	yes	yes	yes	excluded	yes	yes	excluded		11	8	98.8	13	28	2	0	0	0	54.5	1	0	0	0	0	0	0.1	0	0.2	0	0	0	0	0	0	0	0.1	0	0	0	0	0	0.1	0	1	0
G4250	57.6376	27.0403	230.764	person H	2015-07-05	yes	yes	yes	excluded	excluded	excluded	excluded		12	5	72.2	13	15	11	0	26.2	0	0	0	0	7	0	0	0	0	0	0	0	0	0	22	3	1	0.5	1	0	0	0	0	0.1	0	0	0	0
G4251	58.3913	25.7419	63.822	person H	2015-07-09	yes	yes	excluded	excluded	excluded	yes	yes		15	8	85.6	0.5	38.2	0	32.9	10	1.5	1	1	0	0.5	0	0	0	0	0	0	0	0	0	5	5	4	0.1	0.1	0	0	0	0	0	0	0	0	0
G4253	58.3974	25.6669	110.405	person H	2015-07-09	yes	yes	excluded	excluded	yes	yes	excluded		13	7	91	0	2	35	41	10	2	0	0.5	0	0.5	0	0	0	0	0	0	0	0	0	8.5	0.1	0.1	0.1	0.2	0	0	0	0	0.1	0	0	0	0
G4254	58.3961	25.6632	73.861	person H	2015-07-09	yes	yes	excluded	excluded	excluded	excluded	excluded		4	1	99.7	0	0	0	0	0	0	0	0	0	99.7	0	0	0	0	0	0	0	0	0	0.1	0	0	0	0	0	0.1	0	0	0	0	0	0	0
G4255	58.4774	25.4637	94.544	person H	2015-07-09	yes	yes	yes	excluded	excluded	excluded	excluded		11	4	14	0	1	0	8	4	0	0	0	0	1	0	0	0	0	0	0	0	0	0	9.5	32	43	1	0.3	0	0.1	0	0	0.1	0	0	0	0
G4256	58.4716	25.5466	126.936	person H	2015-07-09	yes	yes	yes	excluded	yes	yes	excluded		6	3	66	0	5.5	0	0	59	1.5	0	0	0	0	0	0	0	0	0	0	0	0	0	0	0.9	33	0.1	0	0	0	0	0	0	0	0	0	0
G4258	58.3559	27.288	34.922	person H	2015-07-11	yes	yes	yes	excluded	yes	yes	excluded		5	5	100	0	28	7.8	0	31	0	33	0	0.2	0	0	0	0	0	0	0	0	0	0	0	0	0	0	0	0	0	0	0	0	0	0	0	0
G4259	58.2822	27.3836	45.558	person H	2015-07-11	yes	yes	yes	excluded	yes	yes	excluded		9	5	88.1	0	19	23	26	0	0.1	0	0	20	0	0	0	0	0	0	0	0	0	0	0.7	10	0	1	0.2	0	0	0	0	0	0	0	0	0
G4260	57.9147	27.6971	52.126	person H	2015-07-12	yes	yes	yes	excluded	yes	yes	excluded		8	5	99.4	37	0	28.8	0	0.5	0	33	0	0	0.1	0	0	0	0	0	0	0	0	0	0	0	0	0	0.1	0	0	0	0	0	0.3	0	0.2	0
G4261	57.944	27.2937	83.362	person H	2015-07-12	yes	yes	yes	excluded	excluded	yes	excluded		9	5	99.3	81	5	6	7	0	0.3	0	0	0	0	0	0	0	0	0	0	0	0	0	0.4	0	0	0	0.1	0	0.1	0.1	0	0	0	0	0	0
G4262	58.1045	26.0071	59.342	person H	2015-07-15	yes	yes	yes	excluded	yes	yes	excluded		5	1	96	96	0	0	0	0	0	0	0	0	0	0	0	0	0	0	0	0	0	0	0	0.1	0	1.5	0.4	0	0	0	0	0	0	0	0	0
G4264	58.1033	25.9043	90.887	person H	2015-07-15	yes	yes	yes	excluded	yes	yes	excluded		12	6	81.5	46	20	8	0	3.5	3.8	0	0.2	0	0	0	0	0	0	0	0	0	0	0	0.1	18	0	0.1	0.1	0	0	0.1	0	0.1	0	0	0	0
G4265	58.0402	25.7957	106.024	person H	2015-07-15	yes	yes	yes	excluded	yes	yes	excluded		7	4	99.7	56.5	42	0.2	0	0	1	0	0	0	0	0	0	0	0	0	0	0	0	0	0.1	0	0	0	0.1	0	0	0	0	0	0.1	0	0	0
G4266	58.1401	25.6948	105.451	person H	2015-07-15	yes	yes	yes	yes	excluded	excluded	excluded		14	8	93.2	3	5	5	35	41.2	1	0	2	0	1	0	0	0	0	0	0	0	0	0	0.5	3	0	2	0.2	0	0	0	0	0	0	0	0	0
G4267	58.1408	25.6818	126.2	person H	2015-07-15	yes	yes	yes	excluded	yes	yes	excluded		6	5	99.9	37	30	7	0	0	0.9	25	0	0	0	0	0	0	0	0	0	0	0	0	0	0	0	0	0.1	0	0	0	0	0	0	0	0	0
G4268	59.0269	25.6359	92.234	person H	2015-07-17	yes	yes	yes	excluded	yes	yes	excluded		11	7	99.6	8	21	5	28	32	2.6	0	3	0	0	0	0	0	0	0	0	0	0	0	0	0	0	0.1	0.1	0	0	0.1	0	0	0	0.1	0	0
G4270	58.9932	25.0844	107.17	person H	2015-07-17	yes	yes	yes	excluded	excluded	yes	excluded		8	1	89.19	89	0.1	0	0	0	0	0	0	0	0	0	0	0	0	0	0	0	0	0	7	0.1	0	3	0.5	0	0	0	0.1	0.1	0	0	0	0
G4271	58.9076	24.9312	76.402	person H	2015-07-17	yes	yes	yes	excluded	excluded	excluded	excluded		14	5	20	0	3.5	5	9	2	0.5	0	0	0	0	0	0	0	0	0	0	0	0	0	18	13	44	4	0.2	0	0	0	0	0.1	0	0	0	0
G4272	58.9038	25.0956	72.448	person H	2015-07-17	yes	yes	excluded	excluded	excluded	excluded	excluded		6	1	12.99	0	0	0	0	0	0	0	13	0	0	0	0	0	0	0	0	0	0	0	10	15	56	6	0	0	0	0	0	0.1	0	0	0	0
G4273	58.9153	25.1796	78.545	person H	2015-07-17	yes	yes	yes	excluded	yes	yes	excluded		9	3	92.2	0	17	75	0	0	0.2	0	0	0	0	0	0	0	0	0	0	0	0	0	0.1	0	0	0.1	7.1	0	0.1	0.1	0	0	0.2	0	0	0
G4274	57.944	27.6513	55.522	person H	2015-07-19	yes	yes	yes	excluded	excluded	yes	excluded		9	1	99.3	0.1	0.1	98.6	0.2	0	0	0.1	0	0	0.2	0	0	0	0	0	0	0	0	0	0	0	0	0	0.3	0	0	0	0	0	0.2	0	0.2	0
G4275	58.947	23.7441	5	person H	2015-07-20	yes	yes	excluded	excluded	excluded	excluded	yes		14	6	99	18	0	25	0	0	55	0	0.4	0	0.5	0	0.1	0	0	0	0	0	0	0	0	0	0	0.1	0.1	0	0.1	0	0	0.1	0.1	0.3	0	0.1
G4276	58.9349	23.5899	16.588	person H	2015-07-20	yes	yes	excluded	excluded	excluded	excluded	yes		8	4	85.6	0	0	0.1	72	12	1.5	0	0	0	0	0	0	0	0	0	0	0	0	0	1.3	11	2	0.1	0	0	0	0	0	0	0	0	0	0
G4277	59.0771	22.6351	35.497	person H	2015-07-20	yes	yes	yes	excluded	yes	yes	excluded		5	5	100	35	30	5	0	0	0	13	0	17	0	0	0	0	0	0	0	0	0	0	0	0	0	0	0	0	0	0	0	0	0	0	0	0
G4278	58.8916	22.9983	25.364	person H	2015-07-21	yes	yes	yes	excluded	yes	yes	excluded		12	4	99.1	0	14.5	0.4	0	0	0.2	84	0	0	0	0	0	0	0	0	0	0	0	0	0.1	0	0	0	0.1	0	0.1	0	0	0.1	0.2	0.1	0.1	0
G4279	58.8809	22.958	30.776	person H	2015-07-21	yes	yes	excluded	excluded	excluded	excluded	yes		12	5	84.3	0	0	2	25	17	30	10.3	0	0	0	0	0	0	0	0	0	0	0	0	15	0.2	0	0	0.1	0	0	0	0	0	0	0.1	0	0.1
G4280	58.8653	22.9393	8.018	person H	2015-07-20	yes	yes	excluded	excluded	excluded	excluded	yes		8	5	97.8	0	0	0	1	47.2	0	44	0	5	0.5	0	0	0	0	0	0	0	0	0	0	2	0	0	0.1	0	0	0	0	0	0.1	0	0	0
G4281	58.8217	23.0717	6.092	person H	2015-07-21	excluded	excluded	excluded	excluded	excluded	excluded	excluded		4	0	0	0	0	0	0	0	0	0	0	0	0	0	0	0	0	0	0	0	0	0	0	0	0	0	0.1	0	0.2	0	0	0	0	0.2	99.4	0
G4282	58.8696	22.9408	21.269	person H	2015-07-21	yes	yes	excluded	excluded	excluded	excluded	yes		5	1	81	0	0	0	0	81	0	0	0	0	0	0	0	0	0	0	0	0	0	0	4	3	10	0	0	0	0	0	0	0	0	0	0	0
G4283	58.8429	23.0417	12.583	person H	2015-07-21	yes	yes	excluded	excluded	excluded	excluded	yes		15	5	97.4	0	0	95.5	0	0.1	0.5	0	0	0	1	0.3	0	0	0	0	0	0	0	0	0	0	0	1	0.1	0	0	0	0	0	0.2	0.1	0.5	0.1
G4284	58.8463	22.9979	5	person H	2015-07-21	yes	yes	yes	excluded	yes	yes	excluded		13	1	88.1	0	0	0	0	0	88.1	0	0	0	0	0	0	0	0	0	0	0	0	0	0	2	3.5	1	2	0	0.4	0	0	0.3	0	2	0.3	0.1
G4285	58.8014	22.8392	20.246	person H	2015-07-21	yes	yes	yes	excluded	yes	yes	excluded		12	5	89.41	14	0	4	0	59.4	0.1	0	0	12	0	0	0	0	0	0	0	0	0	0	2	2	0	6	0.3	0	0	0	0	0.1	0	0	0	0.1
G4288	58.9938	22.8006	17.807	person H	2015-07-22	yes	yes	yes	excluded	yes	yes	excluded		6	3	99.6	0	32	0	0	0	0.2	67.4	0	0	0	0	0	0	0	0	0	0	0	0	0	0	0	0	0	0	0.1	0	0	0.1	0.2	0	0	0
G4289	58.8407	22.7843	25.73	person H	2015-07-22	yes	yes	excluded	excluded	excluded	excluded	yes		11	4	97.8	89.6	0.1	8	0	0	0	0	0	0	0	0	0.1	0	0	0	0	0	0	0	0.1	1	0	0.3	0.1	0	0	0	0	0	0.3	0	0.3	0
G4291	58.7618	22.8033	7.047	person H	2015-07-22	yes	yes	excluded	excluded	excluded	excluded	yes		11	1	5	0	0	0	0	0	0	0	0	0	0	0	0	0	0	0	0	0	0	0	0	0	0	0.1	1	0	0.2	0	0	0.4	0.1	0.2	92.7	0.1
G4296	58.7925	22.8292	15.668	person H	2015-07-22	yes	yes	yes	excluded	excluded	excluded	excluded		14	6	68.5	0	1.5	3	54	1	4	0	0	5	0	0	0	0	0	0	0	0	0	0	11	12	7.6	0.5	0.1	0	0	0	0	0	0.1	0	0	0
G4297	58.9914	22.4393	2	person H	2015-07-23	yes	yes	yes	excluded	yes	yes	excluded		14	5	97.4	0.1	1	0.3	0	0	0	95	0	0	0	0	0	0	0	0	0	0	0	0	0	0	0	0	0.2	0	0.3	0	0	0.2	0	0.1	1.3	0.1
G4299	58.9825	22.4646	10.648	person H	2015-07-23	yes	yes	excluded	excluded	excluded	excluded	yes		3	1	95	0	0	0	95	0	0	0	0	0	0	0	0	0	0	0	0	0	0	0	2	3	0	0	0	0	0	0	0	0	0	0	0	0
G4300	58.9336	22.3906	11.103	person H	2015-07-23	yes	yes	yes	excluded	yes	yes	excluded		6	1	91.8	0	0	0	0	0	0	0	0	91.8	0	0	0	0	0	0	0	0	0	0	1	0	0	3	4	0	0	0	0	0.1	0	0	0	0.1
G4301	58.8326	22.6335	15.839	person H	2015-07-24	yes	yes	yes	excluded	yes	yes	excluded		12	1	92.2	0	0	91.8	0	0	0	0	0	0	0	0	0.2	0	0	0	0.2	0	0	0	0.7	0.8	0	3	2	0	0	0	0	0.1	0.8	0.2	0.1	0.1
G4305	58.7202	22.4661	5	person H	2015-07-24	yes	yes	yes	excluded	yes	yes	excluded		9	1	94	0	0	0	0	0	0	94	0	0	0	0	0	0	0	0	0	0	0	0	0	0.1	0	0	0.5	0	0.2	0	0	0.1	0.1	0.2	4.7	0.1
G4306	58.6965	22.5162	5.31	person H	2015-07-24	yes	yes	yes	excluded	excluded	excluded	excluded		9	2	94.09	0	0	0	0	0	0	0	0	0	0	0	35	0	59	0	0	0	0	0	0	0	0	0.1	0	0	0	0	0	0	0	3	0.1	0.1
G4307	58.7955	23.0059	11.675	person H	2015-07-25	yes	yes	yes	excluded	excluded	yes	excluded		10	1	97	0	0	97	0	0	0	0	0	0	0	0	0	0	0	0	0	0	0	0	0	1.5	0.1	0	0.1	0	0.1	0	0	0.1	0.1	0.8	0.1	0
G4308	58.7418	23.1349	3.857	person H	2015-07-25	yes	yes	yes	excluded	yes	yes	excluded		12	3	87.4	0	0	70.3	0	0	0	15	0	2	0	0	0.1	0	0	0	0	0	0	0	0	0	0	0	0.5	0	0.3	0	0	0.2	0.1	3	8	0.1
G4309	58.7659	23.0809	5.504	person H	2015-07-25	yes	yes	yes	excluded	yes	yes	excluded		10	3	96.6	0	0	88	0	8	0.5	0	0	0	0	0	0	0	0	0	0	0	0	0	0	0	0	0	0.5	0	0.1	0	0	0.1	0.1	1.5	0.1	0
G4310	58.9508	23.6304	3.816	person H	2015-07-26	yes	yes	excluded	excluded	excluded	excluded	yes		14	1	99.1	0	0	0.1	0	98.7	0.1	0.1	0	0	0	0	0.1	0	0	0	0	0	0	0	0	0.1	0	0.1	0.1	0	0.1	0	0	0.1	0	0	0.1	0.1
G4311	58.8754	24.7455	92.206	person H	2015-07-26	yes	yes	yes	excluded	excluded	excluded	excluded		16	8	69.4	3	3	8	30.2	22.6	0.5	0.1	0	0	2	0	0	0	0	0	0	0	0	0	10	4	16	0.2	0.1	0	0.1	0	0	0.1	0	0	0	0
G4312	58.6937	24.9678	58.37	person H	2015-07-26	yes	yes	yes	excluded	yes	yes	excluded		11	8	99.7	8	31	23	0	0	0.1	2.4	0.5	33.7	1	0	0	0	0	0	0	0	0	0	0	0	0	0.1	0.1	0	0	0	0	0.1	0	0	0	0
G4313	58.7226	25.0636	79.299	person H	2015-07-26	yes	yes	yes	excluded	yes	yes	excluded		11	5	99.4	90.3	6	2.5	0	0	0.1	0	0	0.5	0	0	0	0	0	0	0	0	0	0	0.1	0.1	0	0.1	0.1	0	0.1	0	0	0.1	0	0	0	0
G4342	58.0617	27.3149	55.1008	person H	2015-08-15	yes	yes	yes	excluded	yes	yes	excluded		9	4	99.1	0	0	0.8	51.6	46	0.7	0	0	0	0	0	0	0	0	0	0	0	0	0	0.3	0	0	0.2	0.2	0	0.1	0	0	0	0	0	0	0
G4343	58.1259	27.3317	50.1317	person H	2015-08-15	yes	yes	yes	yes	excluded	excluded	excluded		18	7	98.3	0	2	14	49.5	30	0	0.8	0	0	1	0	0	0	0	0	0	0	0	1	0	0	0	0.1	0.3	0	0.1	0	0.1	0.1	0	0	0.1	0
G4344	58.1669	27.3007	63.0497	person H	2015-08-15	yes	yes	yes	excluded	yes	yes	excluded		13	7	99.2	32	25	35	3	0	0.1	4	0	0	0	0	0.1	0	0	0	0	0	0	0	0.3	0	0	0	0.1	0	0.1	0.1	0	0	0.1	0	0.1	0
G4345	57.7317	27.3591	100.749	person H	2015-08-16	yes	yes	excluded	excluded	excluded	excluded	yes		14	7	93.3	0	1	1	32	53.8	1.5	0	0	0	1.5	2.5	0	0	0	0	0	0	0	0	0.5	0.7	5	0.2	0.1	0	0.1	0	0	0	0	0	0	0
G4346	57.7605	27.475	129.915	person H	2015-08-16	yes	yes	excluded	excluded	excluded	yes	excluded		6	1	99.3	0	99.3	0	0	0	0	0	0	0	0	0	0	0	0	0	0	0	0	0	0	0	0	0.1	0.3	0	0.1	0	0	0.1	0.1	0	0	0
G4347	57.7597	27.4767	124.67	person H	2015-08-16	yes	yes	yes	excluded	excluded	yes	excluded		5	1	97.6	0	0	0	0	0	0	0	97.5	0	0	0	0.1	0	0	0	0	0	0	0	0	0	0	2.2	0	0	0	0	0	0	0	0.1	0	0.1
G4348	57.8465	27.2011	95.6109	person H	2015-08-16	yes	yes	yes	excluded	yes	yes	excluded		6	1	99.7	0	0.1	0	0.4	99.2	0	0	0	0	0	0	0	0	0	0	0	0	0	0	0	0	0	0	0.1	0	0.1	0	0	0	0	0	0	0
G4349	58.6398	24.3248	10.5171	person H	2015-08-17	yes	yes	yes	excluded	yes	yes	excluded		9	4	99.1	0.3	0	12	0	82.9	4	0	0	0	0	0	0	0	0	0	0	0	0	0	0	0.3	0	0.2	0.1	0	0	0	0	0	0	0	0.2	0
G4350	58.6093	24.1833	32.9251	person H	2015-08-17	yes	yes	yes	excluded	yes	yes	excluded		10	6	99.6	1	0.3	8	0	86.5	3.5	0	0.3	0	0	0	0	0	0	0	0	0	0	0	0	0	0	0.1	0.1	0	0.1	0	0	0.1	0	0	0	0
G4351	58.6172	24.0351	31.7562	person H	2015-08-17	yes	yes	yes	yes	yes	excluded	excluded		17	9	24.6	0.3	0.1	0.2	12	0.1	6	0	0.2	0	0.7	5	0	0	0	0	0	0	0	0	2	69.5	0.3	3	0.2	0	0.2	0	0.1	0.1	0	0	0	0
G4352	58.6117	23.9748	30.4151	person H	2015-08-17	yes	yes	yes	excluded	yes	yes	excluded		10	7	99.7	53	0.4	4	0.3	8	4	30	0	0	0	0	0	0	0	0	0	0	0	0	0	0	0	0	0.1	0	0.1	0	0	0.1	0	0	0	0
G4353	58.6862	23.6907	15.2565	person H	2015-08-18	yes	yes	yes	excluded	yes	yes	excluded		9	6	87.7	54.2	0	25	0	5	1.5	0	0.2	1.8	0	0	0	0	0	0	0	0	0	0	0	12	0	0.2	0	0	0	0	0	0	0.1	0	0	0
G4354	58.676	23.533	3.02057	person H	2015-08-18	yes	yes	excluded	excluded	excluded	excluded	yes		4	1	99.8	0	0	99.7	0	0	0	0	0	0	0	0	0.1	0	0	0	0	0	0	0	0	0	0	0	0	0	0	0	0	0	0.1	0.1	0	0
G4355	58.4647	23.8335	45.4195	person H	2015-08-19	yes	yes	yes	excluded	yes	yes	excluded		11	5	95.6	47	44.9	3.5	0	0	0.1	0	0.1	0	0	0	0	0	0	0	0	0	0	0	2	2	0	0	0.1	0	0.1	0.1	0	0	0.1	0	0	0
G4356	58.562	23.7208	4.1721	person H	2015-08-19	yes	yes	excluded	excluded	excluded	excluded	yes		13	6	65.5	0	6	5	47.7	5	0.8	0	1	0	0	0	0	0	0	0	0	0	0	0	2	15	17	0.2	0.1	0	0.1	0	0	0.1	0	0	0	0
G4357	58.5424	23.7194	12.9107	person H	2015-08-19	yes	yes	yes	excluded	yes	yes	excluded		15	5	97.2	12	0	6	0	74.7	2.5	0	2	0	0	0	0	0	0	0	0	0	0	0	0.1	0	0	0.1	0	0	0.1	0	0	0.1	0.1	0.1	0	0.1
G4358	58.3871	23.8388	38.9038	person H	2015-08-20	yes	yes	yes	excluded	yes	yes	excluded		6	4	99.8	0	43	1.5	0	0	0	51.8	0	3.5	0	0	0	0	0	0	0	0	0	0	0	0	0	0	0.1	0	0	0	0	0	0.1	0	0	0
G4359	58.4266	23.6953	3	person H	2015-08-20	yes	yes	yes	excluded	yes	yes	excluded		14	8	88.6	0.3	0.1	15	22	42.6	8	0	0	0.4	0.2	0	0	0	0	0	0	0	0	0	0.1	10	0	0.1	0	0	0.1	0	0	0	0	0.1	0	0
G4360	58.5538	23.5951	12.2188	person H	2015-08-20	yes	yes	excluded	excluded	excluded	excluded	yes		8	1	99.1	0	0	98.9	0	0	0.2	0	0	0	0	0	0	0	0	0	0	0	0	0	0	0	0	0	0.1	0	0.1	0	0	0.1	0	0.1	0.4	0
G4361	58.5885	23.5754	1	person H	2015-08-21	yes	yes	yes	excluded	excluded	yes	excluded		3	1	86.9	0	0	0	0	0	0	0	86.9	0	0	0	0	0	0	0	0	0	0	0	0	13	0	0.1	0	0	0	0	0	0	0	0	0	0
G4362	58.5574	23.5525	15	person H	2015-08-21	yes	yes	yes	excluded	yes	yes	excluded		17	7	80.7	2.5	1	3	10	37.7	1.5	25	0	0	0	0	0	0	0	0	0	0	0	0	3	0.4	15	0.1	0.4	0	0.1	0.1	0	0	0	0	0	0.1
G4363	58.652	23.621	6.65927	person H	2015-08-21	yes	yes	excluded	excluded	excluded	excluded	yes		15	7	75.92	4	0.5	5	51.5	1	2	12	0	0	0	0	0	0	0	0	0	0	0	0	6	3.1	14	0.1	0.1	0	0.2	0	0	0.1	0	0	0	0
G4364	58.6137	23.8112	28.3641	person H	2015-08-21	yes	yes	yes	excluded	yes	yes	excluded		11	5	78.92	0	36	25	0	0	3	0	2	13	0	0	0	0	0	0	0	0	0	0	0.2	20	0	0.5	0.1	0	0.2	0	0	0.1	0	0	0	0
G4365	59.4859	26.5247	44.057	person H	2015-08-27	yes	yes	excluded	excluded	excluded	excluded	yes		14	6	69.3	18	0.1	1	12	38	0	0	0	0	0.2	0	0	0	0	0	0	0	0	0	6.2	8	15	0.2	1	0	0.1	0	0	0.1	0	0	0	0
G4366	59.5073	26.5414	40.2726	person H	2015-08-27	yes	yes	yes	excluded	excluded	yes	excluded		6	1	46.8	0	0	0	0	44.8	0	0	0	0	2	0	0	0	0	0	0	0	0	0	20	3	30	0.2	0	0	0	0	0	0	0	0	0	0
G4367	59.4975	26.5208	34.6433	person H	2015-08-27	yes	yes	excluded	excluded	excluded	excluded	yes		1	1	100	0	0	0	100	0	0	0	0	0	0	0	0	0	0	0	0	0	0	0	0	0	0	0	0	0	0	0	0	0	0	0	0	0
G4368	59.5102	26.5712	26.4798	person H	2015-08-27	yes	yes	yes	excluded	yes	excluded	excluded		11	4	15.5	0	1.5	0	0	1	4	0	9	0	0	0	0	0	0	0	0	0	0	0	2	79.7	2	0.5	0.1	0	0.1	0	0	0.1	0	0	0	0
G4372	58.6955	26.9128	73.3379	person H	2015-09-04	yes	yes	yes	excluded	yes	yes	excluded		12	7	96.3	45	2	32	0	3	0	13	0.3	0	1	0	0	0	0	0	0	0	0	0	1	2	0	0.3	0.3	0	0	0	0	0	0.1	0	0	0
G4374	58.6044	27.1283	53.233	person H	2015-09-04	yes	yes	excluded	excluded	excluded	excluded	yes		4	1	99.7	0	0	0	99.7	0	0	0	0	0	0	0	0	0	0	0	0	0	0	0	0.1	0.1	0.1	0	0	0	0	0	0	0	0	0	0	0
G4375	58.2893	26.9472	53.6832	person H	2015-09-06	yes	yes	yes	yes	excluded	excluded	excluded		12	7	85.6	0	0.3	4	71	7	0.3	0	1.5	0	0	0	0	0	0	0	0	0	0	0	4	4	6	0.3	0	0	0	0	0	0	0	0	0	0
G4376	58.0358	26.7563	147.346	person H	2015-09-10	yes	yes	yes	excluded	yes	yes	excluded		6	4	99.8	33	37.8	25	0	0	0	4	0	0	0	0	0	0	0	0	0	0	0	0	0	0	0	0	0.1	0	0	0	0	0	0.1	0	0	0
G4377	58.0119	26.6665	202.795	person H	2015-09-10	yes	yes	yes	yes	excluded	excluded	excluded		11	7	89.5	5	2	2	6	69.5	2	0	0	0	3	0	0	0	0	0	0	0	0	0	4	5	0	0.5	1	0	0	0	0	0	0	0	0	0
G4378	58.0025	26.6755	160.001	person H	2015-09-10	yes	yes	yes	excluded	yes	yes	excluded		10	5	89.91	74	0	4	0	2	0	0	4	0	6	0	0	0	0	0	0	0	0	0	7	1	0	1	1	0	0	0	0	0.1	0	0	0	0
G4379	57.5429	26.4524	90.1635	person H	2015-09-11	yes	yes	yes	excluded	excluded	excluded	excluded		16	9	84.4	20	7	2	25	0	1	27.2	0.2	1	1	0	0	0	0	0	0	0	0	0	5	0	8	0.3	1	0	0.1	0	0	0	0	0	0	0
G4380	57.5247	26.4851	101.745	person H	2015-09-11	yes	yes	yes	excluded	yes	yes	excluded		8	4	99.6	89.6	2	7	1	0	0	0	0	0	0	0	0	0	0	0	0	0	0	0	0	0	0	0	0.1	0	0	0	0	0.1	0.1	0	0	0.1
G4381	57.886	26.389	48.8701	person H	2015-09-12	yes	yes	yes	excluded	yes	yes	excluded		14	8	99.3	42	52.1	3	0	0.1	0.5	1	0.5	0	0	0	0.1	0	0	0	0	0	0	0	0	0	0	0	0.1	0	0.1	0.1	0	0.1	0.2	0.1	0	0
G4382	57.9026	26.2762	90.1425	person H	2015-09-12	yes	yes	yes	excluded	excluded	yes	yes		15	8	93.31	30	25	20	2	10	5	0	0	0.5	1	0	0	0	0	0	0	0	0	0	4	0.5	0.5	0.5	1	0	0.1	0	0	0.1	0	0	0	0
G4383	57.901	26.2825	68.0987	person H	2015-09-12	yes	yes	yes	yes	excluded	excluded	excluded		4	2	92	0	0	0	20	72	0	0	0	0	0	0	0	0	0	0	0	0	0	0	3	5	0	0	0	0	0	0	0	0	0	0	0	0
G4384	57.9328	26.237	76.9404	person H	2015-09-12	yes	yes	yes	excluded	yes	yes	excluded		7	3	99.6	0	20	1	0	0	0	78.6	0	0	0	0	0	0	0	0	0	0	0	0	0	0	0	0	0.1	0	0	0	0.1	0.1	0.1	0	0	0
G4385	57.9557	26.2727	73.7421	person H	2015-09-12	yes	yes	yes	yes	excluded	excluded	yes		16	9	90.9	3	8	0	25	28.9	0.5	0	3	0.5	2	20	0	0	0	0	0	0	0	0	3	5	0.3	0.1	0.1	0	0	0	0	0.1	0	0	0	0
G4386	57.7014	26.4592	98.7915	person H	2015-09-13	yes	yes	yes	excluded	yes	yes	excluded		8	6	99.8	0.1	40	8	0	0	0	51.5	0	0.2	0	0	0	0	0	0	0.1	0	0	0	0	0	0	0	0.1	0	0	0	0	0	0.1	0	0	0
G4388	57.5106	26.6144	89.9693	person H	2015-09-13	yes	yes	yes	excluded	yes	yes	excluded		17	7	95.8	5	62.7	20	3	0.1	2	0	3	0	0	0	0	0	0	0	0	0	0	0	0	0	0	1	1.5	0	0.1	0.1	0	0.1	0.1	0.1	0	0.1
G4389	57.5209	26.6012	89.7045	person H	2015-09-13	yes	yes	yes	excluded	yes	yes	excluded		15	6	91.49	0	2	5	33	42.4	0	0	4	0	5	0	0	0	0	0	0	0	0	0	2	0	0	1	1	0	0.1	0	0	0.1	0	1	0	0.1
G4390	58.0145	26.4622	180.654	person H	2015-09-14	yes	yes	yes	excluded	yes	yes	excluded		13	6	97	65	20	5	1	0	4	2	0	0	0	0	0	0	0	0	0	0	0	0	0.5	0.2	0.2	0.1	1.5	0	0.2	0	0	0.3	0	0	0	0
G4393	58.0412	26.363	174.122	person H	2015-09-14	yes	yes	yes	excluded	yes	yes	excluded		12	4	85.59	0	33	40	10	0	2.5	0	0	0	0	0	0	0	0	0	0	0	0	0	4	2	6	0.1	2	0	0.1	0.1	0	0.1	0	0	0	0
G4394	57.9835	26.3588	194.236	person H	2015-09-15	yes	yes	yes	excluded	excluded	yes	excluded		12	6	87.8	0	4	7	0	0.2	20	0	1	0	55.6	0	0	0	0	0	0	0	0	0	2	1	4	0	5	0	0.1	0	0	0.1	0	0	0	0
G4395	57.9637	26.3483	121.059	person H	2015-09-15	yes	yes	yes	excluded	excluded	yes	excluded		13	7	91.5	12.2	3	65	0	0	0.3	2	0.5	0	8.5	0	0	0	0	0	0	0	0	0	2	0	0	0.2	6	0	0.1	0	0	0.1	0	0	0.1	0
G4396	57.9479	26.3808	79.1422	person H	2015-09-15	yes	yes	yes	excluded	yes	yes	excluded		17	8	95.6	8	4	0.5	44	0	2	35	0.5	1.5	0	0	0	0	0	0	0	0	0	0	1	1.5	1	0.1	0.3	0	0.1	0	0	0.1	0	0.2	0	0
G4401	57.9188	26.6353	140.594	person H	2015-09-15	yes	yes	yes	yes	excluded	excluded	excluded		13	5	22.3	0	0.1	4	0.2	10	0	0	0	0	8	0	0	0	0	0	0	0	0	0	15	31.7	28	0.5	2	0	0	0	0	0.1	0	0	0	0
G4402	57.9712	26.5931	136.739	person H	2015-09-15	yes	yes	yes	excluded	yes	yes	excluded		12	6	97	0	30	51	0	0	8	7	0.5	0	0.5	0	0	0	0	0	0	0	0	0	2	0	0.4	0	0.3	0	0.1	0.1	0	0.1	0	0	0	0
G4403	57.9243	26.7624	100.902	person H	2015-09-16	yes	yes	yes	excluded	excluded	excluded	excluded		14	3	56	0	0	0	30	25	0	0	0	0	1	0	0	0	0	0	0	0	0	0	36.4	0	0.1	3	1	0	0.1	0	0	0.1	0.1	0.1	0	0.1
G4404	59.3902	27.4596	72.0684	person H	2015-09-18	yes	yes	yes	excluded	yes	yes	excluded		13	7	92.2	7	27.1	52	3	0	0.1	0	1.5	1.5	0	0	0	0	0	0	0	0	0	0	4	0	2	1.5	0.1	0	0.1	0	0	0.1	0	0	0	0
G4405	59.2248	27.3401	65.1077	person H	2015-09-18	yes	yes	yes	excluded	yes	yes	excluded		12	5	76.5	31.5	0	10	0	5	0	28	2	0	0	0	0	0	0	0	0	0	0	0	13	0	0	3	7	0	0.1	0	0	0	0	0.2	0.1	0.1
G4406	59.2075	27.1533	54.2785	person H	2015-09-18	yes	yes	yes	excluded	yes	yes	excluded		7	4	99.7	0.1	48	7.6	0	0	0	44	0	0	0	0	0	0	0	0	0	0	0	0	0	0	0	0	0.1	0	0.1	0	0	0	0.1	0	0	0
G4407	59.1842	27.1506	54.0587	person H	2015-09-18	yes	yes	yes	excluded	yes	yes	excluded		10	5	96.2	9	35	8	41.1	0	0	0	0	3	0	0	0	0	0	0	0	0	0	0	3	0	0	0.1	0.5	0	0.1	0.1	0	0	0	0	0	0
G4410	58.1199	25.548	86.8509	person H	2016-03-25	excluded	excluded	excluded	excluded	excluded	excluded	excluded		1	0	0	0	0	0	0	0	0	0	0	0	0	0	0	0	0	0	0	0	0	0	0	0	0	0	0	0	0	0	0	0	0	0	0	0
G4412	57.9785	25.5503	107.036	person H	2015-09-20	yes	yes	yes	excluded	yes	yes	excluded		5	4	99.9	0	30	30	0	0.2	0	39.7	0	0	0	0	0	0	0	0	0	0	0	0	0	0	0	0	0.1	0	0	0	0	0	0	0	0	0
G4413	57.9869	25.5609	116.02	person H	2015-09-20	yes	yes	yes	yes	yes	yes	excluded		9	5	98.2	0	0.5	5	0	91.2	0	0	0.5	0	1	0	0	0	0	0	0	0	0	0	0.1	0.1	0	0	1.5	0	0	0	0	0	0.1	0	0	0
G4414	57.9996	25.5463	108.237	person H	2015-09-20	yes	yes	yes	excluded	yes	yes	excluded		18	8	90.7	42.5	2	7	0	0.5	0.5	34	4	0	0.2	0	0	0	0	0	0	0	0	0	8	0.1	0	0.1	0.5	0	0.1	0	0	0.2	0	0.1	0	0.1
G4417	58.6789	24.6948	38	person C	2015-09-24	yes	yes	yes	excluded	yes	yes	excluded		13	8	99.5	1	32	10	15	40	0.1	1	0.5	0	0	0	0	0	0	0	0	0	0	0	0	0	0	0	0.1	0	0	0.1	0	0	0.1	0.1	0.1	0
G4418	58.6843	24.6958	47.7957	person H	2015-09-24	yes	yes	yes	excluded	excluded	excluded	excluded		16	7	89.6	2	0.4	4	31	48.2	3	0	0	0	1	0	0	0	0	0	0	0	0	0	5	2	0	0.1	0.2	0	0.1	0	0	0.1	0	0.1	0	0
G4419	58.6743	24.6106	42.0584	person H	2015-09-24	yes	yes	yes	excluded	yes	yes	excluded		11	6	99.3	0	25	0.2	2	38.1	2	32	0	0	0	0	0	0	0	0	0	0	0	0	0.3	0	0	0	0.1	0	0.1	0	0	0.1	0	0	0	0
G4420	58.6737	24.6197	39.5	person C	2015-09-24	yes	yes	excluded	excluded	excluded	excluded	yes		15	4	83.2	0	2	0	5	70.2	0	0	0	0	0	0	0	0	0	0	0	0	0	6	8	4	4	0.1	0.1	0	0.1	0	0	0.1	0	0.1	0	0
G4422	58.3004	21.8353	12.1118	person H	2015-09-25	yes	yes	yes	excluded	yes	yes	excluded		10	1	54.5	0	0	0	0	0	54.5	0	0	0	0	0	0	0	0	0	0	0	0	0	20	6	0	0	2	0	0.2	0	0	0.1	0	1.5	15	0
G4423	58.2924	21.8542	32.8181	person H	2015-09-25	yes	yes	yes	excluded	yes	yes	excluded		12	5	79.6	3	0	5	33.6	28	10	0	0	0	0	0	0	0	0	0	0	0	0	0	18	1	0	0	1	0	0.1	0	0	0.1	0	0.1	0.1	0
G4424	58.2811	21.8365	53.4692	person H	2015-09-25	yes	yes	yes	excluded	yes	yes	excluded		10	4	91.5	0	0	38	0	35	15	3.5	0	0	0	0	0	0	0	0	0	0	0	0	1	6	0	0	1	0	0.1	0	0	0	0	0.1	0	0
G4425	58.1735	22.149	10.3425	person H	2015-09-25	yes	yes	yes	yes	yes	yes	excluded		11	4	91.7	20	0	5	0	65.9	0.8	0	0	0	0	0	0	0	0	0	0	0	0	0	6	0.5	0	0.1	1.2	0	0.1	0	0	0.1	0	0	0	0
G4426	58.3462	21.9683	7.75472	person H	2015-09-25	yes	yes	yes	excluded	excluded	yes	excluded		15	8	93.41	5	2	20	0	1	0.1	15	0	0	50.3	0	0	0	0	0	0.1	0	0	0	0	0	0	0	2	0	1	0	0	0.3	0	0.1	2	0
G4427	58.1156	22.2142	20.7877	person H	2015-09-26	yes	yes	yes	excluded	yes	yes	excluded		13	6	93	33	5	6	0	45.9	3	0	0	0.1	0	0	0	0	0	0	0	0	0	0	0	5	0	0	1.5	0	0.1	0	0	0.1	0	0	0	0.1
G4428	58.1157	22.2143	19.5746	person H	2015-09-26	excluded	excluded	excluded	excluded	excluded	excluded	excluded		15	6	89.7	0	53.5	4	0	0.2	3	24	0	5	0	0	0	0	0	0	0	0	0	0	3	5	0	0.2	1	0	0.1	0.1	0	0.1	0	0	0	0.1
G4429	57.9312	22.0373	5.81894	person H	2015-09-26	yes	yes	yes	excluded	yes	yes	excluded		12	5	88.9	62.3	12	0.3	0	14	0.3	0	0	0	0	0	0	0	0	0	0	0	0	0	2	4	4.5	0	0.3	0	0	0.1	0	0.1	0.1	0	0	0
G4430	57.9533	22.1218	17.8409	person H	2015-09-26	yes	yes	excluded	excluded	excluded	excluded	yes		17	6	64.9	0	0.3	7	51.2	0	0	0.4	0	1	5	0	0	0	0	0	0	0	0	0	3	1	30	0	0.2	0	0	0	0	0.1	0	0.1	0	0.1
G4431	58.5819	22.5485	16.49	person H	2015-09-27	yes	yes	excluded	excluded	excluded	excluded	yes		8	2	99.3	0	0	0	38	61.2	0	0	0	0	0	0	0	0	0	0	0	0	0	0	0	0	0	0	0.2	0	0.1	0	0	0	0	0	0.1	0.1
G4432	58.4751	22.9436	22.9807	person H	2015-09-27	yes	yes	yes	excluded	yes	yes	excluded		9	5	95.7	36	0	1	42.2	14	2.5	0	0	0	0	0	0	0	0	0	0	0	0	0	0	4	0	0	0	0	0.1	0	0	0.1	0	0	0	0.1
G4434	58.5377	24.0666	20.1476	person H	2015-09-27	yes	yes	excluded	excluded	excluded	excluded	yes		8	4	86.8	28	0	3	0	55.6	0.2	0	0	0	0	0	0	0	0	0	0	0	0	0	0	12	0	0	0.1	0	0	0	0	0	0	0	0	0.1
G4435	58.4755	24.3331	16.1486	person H	2015-09-27	yes	yes	yes	yes	excluded	excluded	excluded		11	8	97.8	0	0.3	2	75.4	0.1	0.5	0	1.5	0	0	12	0	6	0	0	0	0	0	0	2	0.1	0	0.1	0	0	0	0	0	0	0	0	0	0
G4436	58.4278	24.2895	14	person C	2015-09-27	yes	yes	excluded	excluded	excluded	excluded	excluded		2	2	100	0	0	0	0	0	0	0	0	0	90	0	0	0	10	0	0	0	0	0	0	0	0	0	0	0	0	0	0	0	0	0	0	0
G4444	58.5368	26.2832	40.6003	person H	2015-09-30	yes	yes	yes	excluded	yes	yes	excluded		12	5	63.7	5	25.7	18	0	0	5	0	10	0	0	0	0	0	0	0	0	0	0	0	0	20	1	3	0	0	0.1	0	0	0.1	0	0	0	0.1
G4445	58.5456	26.3793	55.7202	person H	2015-09-30	yes	yes	yes	excluded	yes	yes	excluded		8	5	99.6	13	25	22	39.5	0	0.1	0	0	0	0	0	0	0	0	0	0	0	0	0	0	0.1	0	0	0.2	0	0	0.1	0	0	0	0	0	0
G4446	58.5802	26.4352	61.4641	person H	2015-09-30	yes	yes	yes	excluded	yes	yes	excluded		13	6	98.6	73.6	16	8	0.5	0	0.3	0	0	0	0.2	0	0	0	0	0	0	0	0	0	0	0.8	0.1	0.1	0.1	0	0.1	0.1	0	0.1	0	0	0	0
G4448	58.6227	26.2926	61.0542	person H	2015-09-30	yes	yes	yes	yes	excluded	excluded	excluded		17	4	77	0	0.5	0	39.1	37	0	0	0	0	0	0	0	0	0	0	0	0	0	0	6	0.1	15	0	0.1	0	0	0	0	0	0	0.1	0	0
G4449	58.7032	26.1448	80.1237	person H	2015-09-30	yes	yes	yes	excluded	yes	yes	excluded		11	5	61.8	5	46	7	0	0	3.5	0	0	0	0.3	0	0	0	0	0	0	0	0	0	0	36.2	0	0.2	1.5	0	0.1	0.1	0	0.1	0	0	0	0
G4450	58.019	24.6804	58.1647	person H	2015-10-04	yes	yes	yes	excluded	yes	yes	excluded		12	5	47.7	0.2	4	2	40	0	1.5	0	0	0	0	0	0	0	0	0	0	0	0	0	2	42.9	7	0.1	0.1	0	0.1	0	0	0	0.1	0	0	0
G4451	57.9471	24.621	72.4973	person H	2015-10-04	yes	yes	yes	yes	excluded	excluded	excluded		19	7	65	0	3	0.1	27	28.6	0.1	0	0	0	6	0	0	0	0.2	0	0	0	0	0	20	3	8	0.1	0.1	0	0	0	0	0.1	0	0	0	0
G4452	57.981	24.6727	67.2678	person H	2015-10-04	yes	yes	yes	excluded	yes	yes	excluded		7	6	99.9	1	27	37	33	0	1	1	0	0	0	0	0	0	0	0	0	0	0	0	0	0	0	0	0.1	0	0	0	0	0	0	0	0	0
G4454	58.0616	24.5425	23.3864	person H	2015-10-04	yes	yes	yes	excluded	excluded	yes	excluded		8	4	99.2	0	28	32	1.5	0	0	0	0	37.7	0	0	0	0	0	0	0	0	0	0	0	0.1	0	0.5	0.1	0	0	0.1	0	0	0	0	0	0
G4455	57.5321	27.3327	167.927	person H	2015-10-06	yes	yes	yes	excluded	yes	yes	excluded		4	3	99.9	8	51.9	40	0	0	0	0	0	0	0	0	0	0	0	0	0	0	0	0	0	0	0	0	0.1	0	0	0	0	0	0	0	0	0
G4456	57.4384	27.3008	151.127	person H	2015-10-06	yes	yes	yes	excluded	excluded	yes	excluded		8	3	99.5	0	7	5	0	0	0	0	0	87.5	0	0	0	0	0	0	0	0	0	0	0.1	0.1	0.1	0	0	0	0.1	0	0	0	0.1	0	0	0
G4457	57.5035	27.1015	182.165	person H	2015-10-06	yes	yes	yes	excluded	yes	yes	excluded		9	7	99.8	15	74.2	4	0	0	0.1	5	0.5	1	0	0	0	0	0	0	0	0	0	0	0	0	0	0.1	0.1	0	0	0	0	0	0	0	0	0
G4458	57.6258	26.9993	173.573	person H	2015-10-06	yes	yes	excluded	excluded	excluded	excluded	yes		2	1	99.9	0	0	0	0	100	0	0	0	0	0	0	0	0	0	0	0	0	0	0	0	0	0	0	0	0	0	0	0	0	0	0	0	0
G4459	57.626	26.9556	152.351	person H	2015-10-06	yes	yes	yes	excluded	yes	yes	excluded		3	1	99.8	0	99.8	0	0	0	0	0	0	0	0	0	0	0	0	0	0	0	0	0	0	0	0	0	0.1	0	0	0	0	0	0.1	0	0	0
G4461	58.2863	26.549	62.6117	person H	2015-10-08	yes	excluded	excluded	excluded	excluded	excluded	excluded		9	1	99.4	0	0.1	0	0.1	0	0	0	0	0	0	0	0	0	0	0	0	0	0	0	0.1	0.1	0.1	0	0.1	0	0	0	0	0	0	0.1	0	0
G4462	58.2517	26.7128	72.2586	person H	2015-10-08	yes	excluded	excluded	excluded	excluded	excluded	excluded		1	1	100	0	0	0	0	0	0	0	0	0	0	0	0	0	0	0	0	0	0	0	0	0	0	0	0	0	0	0	0	0	0	0	0	0
G4463	59.4274	25.0165	29.8655	person H	2015-10-09	yes	yes	excluded	excluded	excluded	excluded	yes		8	4	77.68	0.6	0.7	0	15	61.3	0	0	0	0	0	0	0	0	0	0	0	0	0	0	8	10	4	0.3	0	0	0	0	0	0	0	0	0	0
G4464	59.4506	25.2217	19.9732	person H	2015-10-09	yes	yes	yes	excluded	yes	yes	excluded		11	7	99.5	1	2	1	2	90.5	2.5	0	0.5	0	0	0	0	0	0	0	0	0	0	0	0	0	0	0.1	0.2	0	0	0	0	0.1	0.1	0	0	0
G4465	59.4452	25.2693	52.4841	person H	2015-10-09	yes	excluded	excluded	excluded	excluded	excluded	excluded		6	1	94.6	0	0	0	0	0	0	0	0	0	0	0	0	94.6	0	0	0	0	0	0	2	0	1	0.3	0	0	0	0	0	0	0	0	0	0
G4467	59.3803	25.3035	47.3998	person H	2015-10-09	yes	yes	excluded	excluded	excluded	excluded	yes		11	3	87	0	0	0	55	31	0	0	0	0	0	1	0	0	0	0	0	0	0	0	5	4	2	0	0.1	0	0	0	0	0	0	0	0	0.2
G4468	59.1633	25.4289	83.7846	person H	2015-10-09	yes	yes	yes	excluded	yes	yes	excluded		4	3	99.9	0	30	32	0	0	0	38	0	0	0	0	0	0	0	0	0	0	0	0	0	0	0	0	0.1	0	0	0	0	0	0	0	0	0
G4469	59.1797	25.2331	48.5135	person H	2015-10-09	yes	yes	excluded	excluded	excluded	excluded	excluded		2	1	99.9	0	0	0	0	0	0	0	0	0	99.9	0	0	0	0	0	0	0	0	0	0	0	0	0	0	0	0	0	0	0	0	0	0	0
G4470	59.1819	25.2203	79.6363	person H	2015-10-09	yes	yes	yes	excluded	excluded	yes	yes		17	9	87.4	0	7	0.5	25	30.6	0.5	7	0.3	15	0	0	0	0	0	1.5	0	0	0	0	4	3	3	2	0.1	0	0.1	0	0	0	0	0	0	0
G4471	59.2056	25.1009	79.0776	person H	2015-10-09	yes	yes	yes	excluded	yes	yes	excluded		13	6	83.5	15	6	20	28.5	12	0	0	0	0	2	0	0	0	0	0	0	0	0	0	10	0	5	0.1	1	0	0.1	0	0	0	0	0	0	0
G4473	59.3457	24.8783	48.675	person H	2015-10-10	yes	yes	yes	excluded	excluded	yes	excluded		10	5	96.6	3	0	81.4	0	0	0.1	0	7	0	5	0	0	0	0	0	0	0	0	0	0	0	0	3	0.1	0	0	0.1	0	0.1	0	0.1	0	0
G4474	59.3512	24.959	39.9258	person H	2015-10-10	yes	yes	yes	excluded	yes	yes	excluded		14	7	93.6	8	2	42.6	0	11	27	0	2	0	1	0	0	0	0	0	0	0	0	0	2	3	0	1	0.1	0	0	0.1	0	0.1	0	0	0	0.1
G4475	59.326	25.1118	51.1738	person H	2015-10-10	yes	yes	yes	excluded	yes	yes	excluded		10	7	99.7	10	6	3	59.7	14	4	0	0	0	3	0	0	0	0	0	0	0	0	0	0	0	0	0.1	0.1	0	0	0.1	0	0	0	0	0	0
G4476	59.3566	24.9036	54.1139	person H	2015-10-10	yes	yes	yes	yes	yes	yes	excluded		11	4	96	0.5	0	0	75.5	18	2	0	0	0	0	0	0	0	0	0	0	0	0	0	0.1	3	0	0	0.5	0	0	0	0	0.1	0	0	0	0.1
G4477	57.9007	26.2834	54.5531	person H	2015-10-13	yes	yes	excluded	excluded	excluded	excluded	yes		13	7	97.8	0	0.1	2	20	74.3	0.4	0	0	0	0.5	0	0	0	0	0.5	0	0	0	0	0.2	0.7	0	1	0.1	0	0	0	0	0.2	0	0	0	0
G4492	57.9037	26.2774	64.1174	person H	2015-10-13	yes	yes	yes	excluded	yes	yes	excluded		9	4	97.6	0	16	0	2	79.1	0.5	0	0	0	0	0	0	0	0	0	0	0	0	0	0.1	2	0	0.1	0.1	0	0	0	0	0.1	0	0	0	0
G4495	59.0296	25.706	63.9989	person H	2015-10-14	yes	excluded	excluded	excluded	excluded	excluded	excluded		5	1	72	0	0	0	72	0	0	0	0	0	0	0	0	0	0	0	0	0	0	0	25	2	0.5	0	0.5	0	0	0	0	0	0	0	0	0
G4496	59.0977	25.6997	64.3549	person H	2015-10-14	yes	yes	excluded	excluded	excluded	excluded	yes		5	1	85.7	0	0	0	85.7	0	0	0	0	0	0	0	0	0	0	0	0	0	0	0	14	0	0.1	0	0	0	0	0	0	0.1	0	0	0	0
G4497	59.1516	25.6642	82.2646	person H	2015-10-14	yes	yes	excluded	excluded	excluded	excluded	excluded		7	1	98.5	0	0	0	0	0	0	0	0	0	98.5	0	0	0	0	0	0	0	0	0	0.1	1	0	0.1	0.1	0	0	0	0	0.2	0	0	0	0
G4498	59.1536	25.6577	85.187	person H	2015-10-14	yes	yes	excluded	excluded	excluded	excluded	yes		8	3	78	0	2	0	58	18	0	0	0	0	0	0	0	0	0	0	0	0	0	0	12	6	3	0.5	0.5	0	0	0	0	0	0	0	0	0
G4499	59.1281	25.764	98.5528	person H	2015-10-14	yes	yes	yes	excluded	yes	yes	excluded		12	1	90	0	89.5	0	0	0	0.3	0	0.1	0	0.1	0	0	0	0	0	0	0	0	0	2	0.1	0	2	5	0	0.4	0	0	0.4	0	0.1	0	0
G4500	59.1261	25.8523	97.6198	person H	2015-10-14	yes	yes	yes	excluded	yes	yes	excluded		10	5	99	0	3	5	32	53	6	0	0	0	0	0	0	0	0	0	0	0	0	0	0.1	0	0.5	0	0.2	0	0.1	0	0	0.1	0	0	0	0
G4501	59.1246	25.8503	104.958	person H	2015-10-14	yes	yes	excluded	excluded	excluded	excluded	yes		7	5	98.8	0	8	6	0	58.3	1.5	25	0	0	0	0	0	0	0	0	0	0	0	0	1	0	0	0	0.2	0	0	0	0	0	0	0	0	0
G4502	59.1129	25.8002	100.156	person H	2015-10-14	yes	yes	yes	excluded	yes	yes	excluded		13	5	89.9	0	26.5	0	0	0.1	0	31.3	25	0	7	0	0	0	0	0	0	0	0	0	1	0	0	2	6	0	0.5	0	0.1	0.5	0	0	0	0
G4503	58.2739	26.9253	53.0529	person H	2015-10-17	yes	yes	yes	excluded	yes	yes	excluded		14	8	94.4	5	5	4	41.4	0	6	0	30	2	1	0	0	0	0	0	0	0	0	0	0	0	0.1	2	3	0	0.2	0	0	0.2	0	0	0	0.1
G4504	58.2379	27.2178	55.6815	person H	2015-10-17	yes	yes	yes	yes	excluded	excluded	excluded		15	6	69.33	0.2	0	1.2	53	11	0	0	0	0	3	0	0	0	0	1	0	0	0	0	28	0.5	0	0.5	0.2	0	0	0	0.1	0.1	0	0	0	0
G4505	58.2725	27.0685	57.5901	person H	2015-10-17	yes	yes	yes	yes	excluded	excluded	excluded		14	8	93.21	0.2	0.3	5	42.9	6	0	0	0	0	1	0	0	0	1	0	0	0	0	0	0	0	0	2	1	0	0	0	0	0	0	0	0	0.1
G4506	58.2972	27.0681	56.6815	person H	2015-10-17	yes	yes	yes	excluded	excluded	excluded	excluded		16	10	91.6	15	6	10	39.5	1.5	0.1	2.5	0	0	10	3	0	0	4	0	0	0	0	0	2	0.2	0	3	3	0	0	0	0	0.1	0	0.1	0	0
G4507	58.3824	26.964	48.7787	person H	2015-10-18	yes	yes	excluded	excluded	excluded	excluded	excluded		4	1	99.9	0	0	0	0	0	0	0	0	0	99.6	0	0.1	0	0.2	0	0	0	0	0	0	0	0	0.1	0	0	0	0	0	0	0	0	0	0
G4508	58.4121	26.9631	47.3187	person H	2015-10-18	yes	yes	yes	excluded	yes	yes	excluded		13	6	86.9	2	5	12	0	63.9	0	0	2	0	2	0	0	0	0	0	0	0	0	0	2	1	4	3	2	0	0	0	0	0.1	0	0	0	0
G4510	58.6589	25.2588	75.061	person H	2015-10-20	yes	yes	yes	excluded	yes	yes	excluded		10	6	99.5	26	56.4	6	0	0.1	0	8	0	3	0	0	0	0	0	0	0	0	0	0	0.1	0	0	0.1	0.2	0	0	0	0	0	0.1	0	0	0
G4513	58.6785	25.5136	68.8095	person H	2015-10-20	yes	yes	yes	yes	excluded	excluded	excluded		9	1	63.5	63.5	0	0	0	0	0	0	0	0	0	0	0	0	0	0	0	0	0	0	0	28	0	6	1.5	0	0	0	0	0.3	0	0.1	0.1	0
G4514	58.6916	25.6968	67.1895	person H	2015-10-20	yes	yes	yes	yes	excluded	excluded	excluded		10	4	95.5	13	0	5	0	73.6	0	0	0	0	4	0	0	0	0	0	0	0	0	0	4	0.1	0.1	0.1	0.1	0	0	0	0	0	0	0.1	0	0
G4515	58.4049	25.8517	44.5365	person H	2015-10-22	yes	yes	yes	excluded	excluded	excluded	yes		11	3	88.8	0	0	5	82.8	0	0	0	0	0	1	0	0	0	0	0	0	0	0	0	1.5	0.1	0	3	6	0	0	0	0	0.3	0.1	0.2	0	0
G4516	58.4586	25.8388	54.6525	person H	2015-10-22	yes	yes	yes	excluded	yes	yes	excluded		12	6	99.2	52.8	9	5	0	0	0.1	32	0.3	0	0	0	0	0	0	0	0	0	0	0	0	0	0	0.1	0.2	0	0	0.1	0	0	0.1	0.2	0	0.1
G4517	58.4554	25.8304	53.5457	person H	2015-10-22	yes	yes	excluded	excluded	excluded	yes	excluded		5	1	99.7	0	0.1	99.6	0	0	0	0	0	0	0	0	0	0	0	0	0	0	0	0	0	0	0	0	0	0	0	0	0	0.1	0.1	0.1	0	0
G4518	58.3501	25.6056	113.788	person H	2015-10-22	yes	yes	yes	yes	yes	yes	excluded		11	6	87	17	10	50.5	0	7	1	0	1.5	0	0	0	0	0	0	0	0	0	0	0	3	1	3	2	4	0	0	0	0	0	0	0	0	0
G4519	58.3492	25.5371	121.519	person H	2015-10-22	yes	yes	yes	excluded	yes	yes	excluded		10	6	87.5	6	23	5	0	52.9	0.2	0	0	0	0.4	0	0	0	0	0	0	0	0	0	4	1.5	0	2	5	0	0	0	0	0	0	0	0	0
G4520	58.3844	25.3337	31.5892	person H	2015-10-22	yes	yes	yes	excluded	yes	yes	excluded		8	6	99.8	31.6	28	10	0.1	0	0.1	30	0	0	0	0	0	0	0	0	0	0	0	0	0	0	0	0	0.1	0	0	0	0	0	0.1	0	0	0
G4521	58.3639	25.5883	74.1008	person H	2015-10-22	yes	yes	excluded	excluded	excluded	excluded	yes		1	1	100	0	0	0	0	0	0	0	0	0	0	0	0	100	0	0	0	0	0	0	0	0	0	0	0	0	0	0	0	0	0	0	0	0
G4522	59.001	26.797	64.9803	person H	2015-10-24	yes	yes	yes	excluded	yes	yes	excluded		5	4	99.9	29	64	6	0	0	0	0.9	0	0	0	0	0	0	0	0	0	0	0	0	0	0	0	0	0.1	0	0	0	0	0	0	0	0	0
G4523	59.1115	26.6356	160.221	person H	2015-10-24	yes	yes	excluded	excluded	excluded	excluded	yes		5	1	94.8	0	0	0	94.8	0	0	0	0	0	0	0	0	0	0	0	0	0	0	0	0.5	0.5	4	0.2	0	0	0	0	0	0	0	0	0	0
G4524	59.1715	26.5875	123.21	person H	2015-10-24	yes	yes	yes	excluded	yes	yes	excluded		12	7	99.4	0	26	0.3	9	0.1	1.2	62.3	0	0	0.5	0	0	0	0	0	0	0	0	0	0.2	0	0	0	0.1	0	0.1	0	0	0.1	0	0	0	0.1
G4526	59.247	26.528	97.0773	person H	2015-10-24	yes	yes	yes	excluded	yes	yes	excluded		15	6	89.2	2	1	3.3	0	0.1	2.5	80.3	0	0	0	0	0	0	0	0	0	0	0	0	4	3	0	0.1	3	0	0.2	0	0	0.3	0	0.1	0.1	0
G4527	59.2832	26.7779	81.7797	person H	2015-10-24	yes	yes	yes	excluded	yes	yes	excluded		4	3	99.9	0	0.1	2	0	0	0	97.8	0	0	0	0	0	0	0	0	0	0	0	0	0	0	0	0	0	0	0	0	0	0	0.1	0	0	0
G4528	59.2911	26.8803	69.9223	person H	2015-10-24	yes	yes	yes	excluded	yes	yes	excluded		13	7	96.6	6	76.7	3	8	0	0.4	0	1	0	1.5	0	0	0	0	0	0	0	0	0	0.8	1.2	0.5	0	0.7	0	0.1	0	0	0.1	0	0	0	0
G4529	58.1784	26.8638	73.5415	person H	2015-10-25	yes	yes	excluded	excluded	excluded	excluded	excluded		6	4	99.8	0	0	0	0	0	0	0	0	0	79.6	0.3	0.1	0	19.8	0	0	0	0	0	0	0	0	0	0.1	0	0	0	0	0.1	0	0	0	0
G4531	57.6217	27.1793	181.89	person H	2015-11-03	yes	yes	yes	excluded	yes	yes	excluded		5	4	99.9	9	82	7	0	0	0	2	0	0	0	0	0	0	0	0	0	0	0	0	0	0	0	0	0.1	0	0	0	0	0	0	0	0	0
G4532	57.6387	27.0899	258.781	person H	2015-11-03	yes	yes	yes	yes	yes	yes	excluded		12	7	91.7	18	24	3	0.5	43.2	2.5	0	0	0	0.5	0	0	0	0	0	0	0	0	0	6.5	0.1	0	0.1	1.5	0	0	0	0	0.1	0	0	0	0
G4534	58.9436	26.0862	86.1566	person H	2015-11-05	yes	yes	excluded	excluded	excluded	excluded	yes		14	5	82.2	0	0	4	20	57.4	0.3	0	0	0	0.5	0	0	0	0	0	0	0	0	0	10	3	0.2	4	0	0	0	0	0	0.1	0	0	0	0
G4535	58.9361	26.0736	84.2943	person H	2015-11-05	yes	yes	excluded	excluded	excluded	excluded	yes		8	1	91	0	0	0	8	1	0	0	0	2	0	0	0	80	0	0	0	0	0	0	3	4	1	1	0	0	0	0	0	0	0	0	0	0
G4536	58.97	25.9433	88.0061	person H	2015-11-05	yes	yes	excluded	excluded	excluded	excluded	yes		12	5	69.9	24.4	18	3	0	0	0	0	23	0	1.5	0	0	0	0	0	0	0	0	0	15	0	0.2	0.5	14	0	0	0	0	0.1	0	0.2	0	0
G4537	59.0099	26.115	92.7927	person H	2015-11-05	yes	yes	yes	excluded	yes	yes	excluded		9	4	94.2	0	0.2	0	0	5	0	0	7	0	0	0	0	82	0	0	0	0	0	0	0.2	3	2	0.5	0	0	0	0	0	0.1	0	0	0	0
G4538	58.9546	26.3776	125.061	person H	2015-11-05	yes	yes	excluded	excluded	excluded	excluded	yes		9	2	96.1	0	12	0	0	84.1	0	0	0	0	0	0	0	0	0	0	0	0	0	0	0.1	0.3	3	0.1	0.1	0	0	0	0	0.1	0	0	0	0
G4540	57.7318	26.9208	135.392	person H	2015-11-15	yes	yes	excluded	excluded	excluded	excluded	yes		12	6	90.3	20	0.1	3	63.7	0	2	1.5	0	0	0	0	0	0	0	0	0	0	0	0	5.5	0	1.5	0.5	2	0	0	0	0	0	0	0	0	0
G4542	57.8526	26.88	81.0174	person H	2015-11-21	yes	yes	yes	excluded	yes	yes	excluded		13	4	98	0	0	0.1	0	0.3	0.5	97.1	0	0	0	0	0	0	0	0	0	0	0	0	0.1	0.1	0	1	0	0	0.2	0	0	0.3	0	0.1	0.1	0
G4543	59.313	24.493	36.9948	person H	2015-11-21	yes	yes	yes	excluded	yes	yes	excluded		9	2	94.5	0	0	0	0	79.5	15	0	0	0	0	0	0	0	0	0	0	0	0	0	0.3	0.2	0	1.5	3	0	0.3	0	0	0.1	0	0.1	0	0
G4544	59.3875	24.4164	5	person H	2015-11-21	yes	yes	excluded	excluded	excluded	excluded	yes		5	3	95	0	0	0	86	6	0	0	0	3	0	0	0	0	0	0	0	0	0	0	0	2	3	0	0	0	0	0	0	0	0	0	0	0
G4545	59.1113	24.7778	38.9848	person H	2015-11-22	yes	yes	yes	excluded	yes	yes	excluded		9	4	95.2	0	8	86.5	0	0	0.4	0	0	0	0.2	0	0	0	0	0	0	0	0	0	4	0.1	0	0	0.5	0	0.1	0	0	0	0	0	0	0
G4546	59.0641	24.6727	86.1974	person H	2015-11-22	yes	yes	yes	yes	excluded	excluded	excluded		18	5	21.5	0	6	0.5	13	0	0	0	1	0	1	0	0	0	0	0	0	0	0	0	38.5	30	0	0.5	1.5	0	0.1	0	0	0.2	0	0.1	0	0
G4547	59.0667	24.7033	60.3641	person H	2015-11-22	yes	yes	yes	excluded	yes	yes	excluded		10	6	99.4	2	17	79.7	0	0	0.2	0	0.4	0	0	0	0	0	0	0	0.1	0	0	0	0.1	0	0.3	0	0.1	0	0.1	0	0	0	0	0	0	0
G4550	58.0416	25.01	69.5846	person H	2015-12-06	yes	yes	yes	excluded	yes	yes	excluded		8	3	98.2	0	0	0	3	94.8	0.4	0	0	0	0	0	0	0	0	0	0	0	0	0	0.7	0.3	0.3	0.4	0.1	0	0	0	0	0	0	0	0	0
G4551	58.0319	24.9637	58.61	person H	2015-12-06	yes	yes	yes	excluded	yes	yes	excluded		6	5	99.9	0	83.6	6	0	0.2	0	10	0	0	0.1	0	0	0	0	0	0	0	0	0	0	0	0	0	0.1	0	0	0	0	0	0	0	0	0
G4552	57.8456	24.7112	28.8137	person H	2015-12-06	yes	yes	yes	excluded	yes	yes	excluded		12	8	99.3	0	35	28	1	5	10	3	17	0	0.3	0	0	0	0	0	0	0	0	0	0	0	0.1	0.4	0.1	0	0.1	0	0	0	0	0	0	0
G4553	57.8555	24.5383	43.3359	person H	2015-12-06	yes	yes	yes	excluded	yes	yes	excluded		7	2	90.4	0	0	0	0	0	33	0	57.4	0	0	0	0	0	0	0	0	0	0	0	0.3	0	5	4	0	0	0.2	0	0	0.1	0	0	0	0
G4554	58.3574	26.8869	24.0509	person H	2015-12-13	yes	yes	excluded	excluded	excluded	excluded	yes		7	4	97.7	0	4	0	82.3	11	0.4	0	0	0	0	0	0	0	0	0	0	0	0	0	1	0.8	0	0	0.5	0	0	0	0	0	0	0	0	0
G4555	58.5596	25.8475	42.0917	person H	2015-12-19	yes	yes	excluded	excluded	excluded	excluded	yes		15	5	79.8	0	0.5	0	37.8	30	11	0	0	0	0.5	0	0	0	0	0	0	0	0	0	5	11	3	0.2	0.3	0	0	0.1	0	0.1	0	0	0	0
G4556	58.6583	25.9688	70.0546	person H	2015-12-19	yes	yes	excluded	excluded	excluded	excluded	yes		9	2	77.3	0	0	0	76.8	0.5	0	0	0	0	0	0	0	0	0	0	0	0	0	0	18	0.1	4	0	0.3	0	0.1	0	0	0.2	0	0	0	0
G4557	59.5498	24.8088	18.0009	person H	2015-12-25	yes	yes	yes	excluded	yes	yes	excluded		5	1	99.8	0	99.5	0.2	0	0.1	0	0	0	0	0	0	0	0	0	0	0	0	0	0	0	0	0	0	0.1	0	0	0	0	0	0.1	0	0	0
G4558	59.4406	24.5227	45.923	person H	2015-12-26	yes	yes	yes	excluded	yes	yes	excluded		12	6	89.3	6	20	0	0	49.3	10	2.5	0	0	1.5	0	0	0	0	0	0	0	0	0	5	3	0	0.1	2	0	0.4	0	0	0.2	0	0	0	0
G4559	59.4418	24.5034	33.8441	person H	2015-12-26	yes	yes	yes	excluded	yes	yes	excluded		5	2	99.6	0.1	23	0	0	0.1	0	76.4	0	0	0	0	0	0	0	0	0	0	0	0	0	0	0	0	0.2	0	0	0	0	0.1	0.1	0	0	0
G4561	59.4211	24.3349	22.6101	person H	2015-12-26	yes	yes	excluded	excluded	excluded	excluded	excluded		8	1	5.2	0	0	0	0.5	0	3.5	0	0	0	1.2	0	0	0	0	0	0	0	0	0	0	41.4	43.7	1.5	8	0	0.1	0	0	0.1	0	0	0	0
G4562	59.4005	24.2579	3.15681	person H	2015-12-26	yes	yes	yes	excluded	yes	yes	excluded		10	10	100	4	0.5	66.2	0	0.1	0.5	15	12	0	1.5	0	0	0	0	0	0.2	0	0	0	0	0	0	0	0	0	0	0	0	0	0	0	0	0
G4563	59.4085	24.7985	38.956	person H	2016-02-13	yes	excluded	yes	excluded	excluded	yes	excluded		13	1	91.3	0.3	0	90.8	0	0	0	0	0	0	0.2	0	0	0	0	0	0	0	0	0	6	0.1	1.5	0.3	0.1	0	0.1	0	0	0.1	0	0	0	0
G4564	59.4356	24.6373	13.282	person H	2016-02-14	yes	yes	yes	excluded	excluded	yes	excluded		11	7	91.5	2	3	3	0	38	0.3	42.2	0	0	3	0	0	0	0	0	0	0	0	0	4	1	0	2	1.5	0	0	0	0	0	0	0	0	0
G4596	57.8385	27.1987	91.097	person H	2016-03-20	yes	yes	excluded	excluded	excluded	excluded	yes		2	1	99.9	0	0	0	0	99.9	0	0	0	0	0	0	0	0	0	0	0	0	0	0	0	0	0	0	0	0	0	0	0	0	0	0	0.1	0
G4597	57.9528	27.1235	87.388	person H	2016-03-20	yes	yes	yes	excluded	yes	yes	excluded		4	4	100	1	52	25	0	0	0	22	0	0	0	0	0	0	0	0	0	0	0	0	0	0	0	0	0	0	0	0	0	0	0	0	0	0
G4599	58.0791	26.0094	118.942	person H	2016-03-25	yes	yes	yes	excluded	yes	excluded	excluded		8	3	22	0	20	0	0	0	0	0	1.5	0	0.5	0	0	0	0	0	0	0	0	0	0.5	5	0	0.5	0.1	0	0	0	0	0	0	0	0	0
G4600	58.1778	25.656	102.326	person H	2016-03-25	yes	yes	yes	excluded	excluded	excluded	excluded		11	6	78.2	8	3	0.1	63.4	3.5	0	0	0	0	0.2	0	0	0	0	0	0	0	0	0	12	9	0.4	0	0.1	0	0	0	0	0	0	0	0	0
G4602	58.0279	26.9245	85.046	person H	2016-04-03	yes	yes	yes	excluded	yes	yes	excluded		9	6	99.2	65.7	20	3	1	0	1.5	8	0	0	0	0	0	0	0	0	0	0	0	0	0	0	0	0	0.5	0	0.2	0	0	0.1	0	0	0	0
G4603	58.2454	26.6863	87.377	person H	2016-04-03	yes	yes	yes	excluded	yes	yes	excluded		9	4	43.54	23	0	12	0	0	0	0	1.5	0	7	0	0	0	0	0	0	0	0	0	52.2	0	0	1	3	0	0	0	0	0.1	0	0.1	0	0
G4604	59.2473	25.683	15.635	person H	2016-04-07	yes	yes	excluded	excluded	excluded	excluded	yes		13	7	98.6	0	29	6	3	59.8	0	0	0	0	0.1	0	0	0	0	0.5	0	0	0	0	0.1	0.1	0.9	0	0.1	0	0	0	0	0.1	0	0	0	0
G4605	59.2527	25.6421	76.185	person H	2016-04-07	yes	yes	yes	excluded	yes	yes	excluded		10	8	99.7	0	66.9	4	0	0.2	0	27	0.4	0	1	0	0.1	0	0	0	0.1	0	0	0	0	0	0	0	0.2	0	0.1	0	0	0	0	0	0	0
G4606	59.3207	25.4321	58.644	person H	2016-04-07	yes	yes	yes	excluded	yes	yes	excluded		7	5	99.6	9	30	52.2	0	0	0.4	0	0	8	0	0	0	0	0	0	0	0	0	0	0	0	0	0	0.3	0	0	0.1	0	0	0	0	0	0
G4607	59.3207	25.4321	58.787	person H	2016-04-07	yes	yes	yes	excluded	excluded	yes	excluded		13	8	96	0	2	3	58	0	5.2	27	0.3	0.3	0.2	0	0	0	0	0	0	0	0	0	0.3	0	0	0.1	3.4	0	0.1	0	0	0.1	0	0	0	0
G4608	59.2231	24.9714	55.39	person H	2016-04-09	yes	yes	yes	excluded	yes	yes	excluded		12	1	97	0	0	0	0	96.9	0	0	0	0	0	0	0	0	0	0	0	0	0	0	1.5	0.2	0	0.2	0.1	0	0.1	0	0	0.4	0	0	0	0
G4609	59.2058	24.9286	54.744	person H	2016-04-09	yes	yes	yes	excluded	yes	yes	excluded		13	7	96.3	9	17	2.5	2.2	55.6	7	0	0	0	3	0	0	0	0	0	0	0	0	0	2	0	1.3	0.1	0.1	0	0.1	0	0	0.1	0	0	0	0
G4610	59.2939	24.9065	32.042	person H	2016-04-09	yes	yes	yes	excluded	excluded	excluded	excluded		13	1	98.8	0.1	0.2	2.5	0	0	0	0	0	0	92.2	2	1	0	0.3	0	0	0	0	0	0	0.1	0	0.5	0.1	0	0	0	0	0.3	0	0.2	0	0
G4611	58.7148	26.4366	69.538	person H	2016-04-16	yes	yes	yes	excluded	excluded	yes	excluded		5	1	92.7	0	0	0	0	0	0	0	92.7	0	0	0	0	0	0	0	0	0	0	0	1	0.1	0	6	0.2	0	0	0	0	0	0	0	0	0
G4612	58.9468	26.3712	157.993	person H	2016-04-16	yes	yes	excluded	excluded	excluded	excluded	yes		13	6	93.3	0	15	28	0	0.1	0	10.2	22	0	18	0	0	0	0	0	0	0	0	0	0	0.1	0	0.2	6	0	0.1	0	0	0.1	0	0.1	0	0
G4613	58.7476	26.626	96.376	person H	2016-04-16	yes	yes	excluded	excluded	excluded	yes	excluded		2	1	100	0	0	99.9	0	0	0	0	0	0	0.1	0	0	0	0	0	0	0	0	0	0	0	0	0	0	0	0	0	0	0	0	0	0	0
G4614	58.2179	26.9323	70.192	person H	2016-05-01	excluded	excluded	excluded	excluded	excluded	excluded	excluded		2	1	100	0	0	0.1	0	0	0	0	0	0	0	0	0	99.9	0	0	0	0	0	0	0	0	0	0	0	0	0	0	0	0	0	0	0	0
G4615	58.2168	26.9262	80.759	person H	2016-05-01	yes	yes	yes	yes	excluded	excluded	excluded		13	9	93.8	0.3	2	6	76.9	7	0.1	0.3	0	0	1	0	0	0	0	0	0	0	0	0	4.5	1.5	0	0	0.1	0	0	0	0	0	0	0	0.1	0
G4616	59.3559	24.1468	30.707	person H	2016-05-06	yes	yes	yes	excluded	excluded	yes	excluded		9	4	98	77	0	13	0	0	2	0	6	0	0	0	0	0	0	0	0	0	0	0	0	0.1	0	1.5	0.2	0	0	0	0	0.2	0	0	0	0
G4617	59.3536	24.1427	15.389	person H	2016-05-06	yes	excluded	excluded	excluded	excluded	excluded	excluded		8	1	93	0	0	0	0	0	0	0	0	0	93	0	0	0	0	0	0	0	0	0	0	0	0	0	0.1	0	0	0	0	0.2	0	0.1	0	0
G4618	59.076	24.1336	42.387	person H	2016-05-06	yes	yes	yes	excluded	excluded	yes	excluded		11	6	94.2	13	0	43.6	0	0	1.3	0	0.2	0	36	0	0	0	0.1	0	0	0	0	0	0.1	0.1	0	4	1.5	0	0	0	0	0.1	0	0	0	0
G4619	59.0828	24.2734	49.322	person H	2016-05-06	yes	yes	yes	excluded	excluded	excluded	yes		7	4	99.7	0	0.1	5.5	0	94	0	0.1	0	0	0	0	0	0	0	0	0	0	0	0	0	0	0	0	0.1	0	0.1	0	0	0	0	0	0	0
G4620	59.2187	24.1413	23.402	person H	2016-05-07	yes	yes	excluded	excluded	yes	yes	excluded		10	5	99.1	0	14	0	0	0.1	0.1	84.8	0.1	0	0	0	0	0	0	0	0	0	0	0	0.4	0	0.1	0.2	0.1	0	0	0	0	0.1	0	0	0	0
G4621	59.1824	24.2653	42.006	person H	2016-05-07	yes	yes	yes	excluded	yes	yes	excluded		18	6	41.12	30	8	0	1.2	0	0.1	0	1.5	0.2	0	0	0	0	0	0	0	0	0	0	4	36	15	3	0.1	0	0.2	0	0	0.1	0	0	0	0
G4622	59.2119	23.9338	34.172	person H	2016-05-07	yes	yes	excluded	excluded	excluded	excluded	yes		7	3	99	22	0.4	76.6	0	0	0	0	0	0	0	0	0	0	0	0	0	0	0	0	0.2	0	0	0	0.5	0	0	0	0	0	0	0	0.2	0
G4623	59.1859	23.8303	22.334	person H	2016-05-08	yes	yes	yes	excluded	yes	yes	excluded		3	1	99.9	0	0	0.1	0	0	0	99.8	0	0	0	0	0	0	0	0	0	0	0	0	0	0	0	0	0.1	0	0	0	0	0	0	0	0	0
G4624	58.7663	25.7877	90.155	person H	2016-05-08	yes	yes	yes	excluded	yes	yes	excluded		10	6	99.5	59.9	24	8	0	0	0.1	6	1.5	0	0	0	0	0	0	0	0	0	0	0	0	0.1	0	0.1	0.2	0	0	0	0	0.1	0	0	0	0
G4625	58.7381	25.8041	69.137	person H	2016-05-08	yes	yes	yes	yes	excluded	excluded	excluded		18	4	73	0	20	12	0	23	0	0	0	0	18	0	0	0	0	0	0	0	0	0	0.1	1	0	5	5.5	0	0	0	0.3	0.3	0	0	0	0
G4626	59.0775	26.7614	80.112	person H	2016-05-11	yes	yes	yes	excluded	yes	yes	excluded		13	8	98.2	41	45	6	4	0	0.1	0	1	0	1	0	0	0	0	0	0.1	0	0	0	0.2	0	0	0.1	1.3	0	0.1	0	0	0.1	0	0	0	0
G4627	59.1137	26.7594	81.28	person H	2016-05-11	yes	yes	yes	excluded	yes	yes	excluded		12	9	99.2	6	42	20	25	0	0	5	0.5	0	0.5	0	0	0	0	0	0.2	0	0	0	0	0	0	0	0.5	0	0.2	0	0	0.1	0	0	0	0
G4628	59.1545	26.8274	76.93	person H	2016-05-11	yes	yes	yes	excluded	yes	yes	excluded		13	6	92.2	0	18	64.5	0	0	0.1	0	0.9	8	0.7	0	0	0	0	0	0	0	0	0	0.2	7	0	0.1	0.2	0	0.1	0.1	0	0.1	0	0	0	0
G4629	58.5058	26.4834	42.643	person H	2016-05-15	yes	yes	yes	excluded	yes	yes	excluded		6	4	99.8	0	53.7	4	0	0	0.1	42	0	0	0	0	0	0	0	0	0	0	0	0	0	0	0	0	0.1	0	0	0	0	0.1	0	0	0	0
G4630	58.5292	26.3579	57.258	person H	2016-05-15	yes	yes	yes	excluded	yes	yes	excluded		10	5	99.4	71.5	18	9	0	0	0.5	0	0.4	0	0	0	0	0	0	0	0	0	0	0	0	0	0	0.2	0.1	0	0.1	0	0	0.2	0	0	0	0
G4631	58.3803	26.7337	27.504	person H	2016-05-15	yes	excluded	excluded	excluded	excluded	excluded	excluded		3	1	99.5	0	0	0	0	0	0	0	0	0	0	0	0	99.5	0	0	0	0	0	0	0.1	0	0.4	0	0	0	0	0	0	0	0	0	0	0
G4632	57.7349	27.0641	292.927	person H	2016-05-17	yes	yes	yes	excluded	yes	yes	excluded		11	7	99.6	43.1	33	13	4.5	0.3	5	0	0.7	0	0	0	0	0	0	0	0	0	0	0	0.1	0.1	0	0	0	0	0.1	0	0	0.1	0	0	0	0
G4633	57.7152	27.0577	313.994	person H	2016-05-17	yes	yes	yes	excluded	yes	yes	excluded		10	5	93.2	8	81.6	0	0	0	3	0	0.2	0	0.4	0	0	0	0	0	0	0	0	0	0.1	0	5	0.1	1.5	0	0	0	0	0	0	0	0	0.1
G4634	57.543	26.9449	254.079	person H	2016-05-17	yes	yes	yes	excluded	yes	yes	excluded		8	5	86.6	0	60.8	20	0	0	4	1.5	0	0	0.3	0	0	0	0	0	0	0	0	0	8	0	0	0.4	5	0	0	0	0	0	0	0	0	0
G4635	57.5291	26.8651	169.559	person H	2016-05-17	yes	excluded	excluded	excluded	excluded	excluded	excluded		6	1	19.6	0	0	0	0	0	19.6	0	0	0	0	0	0	0	0	0	0	0	0	0	55	0	25	0.2	0	0	0	0	0	0.1	0	0	0	0
G4636	57.7266	26.9205	141.415	person H	2016-05-17	yes	yes	yes	excluded	yes	yes	excluded		14	8	87.6	15	50	12	0.1	0	6	4	0.2	0.3	0	0	0	0	0	0	0	0	0	0	9	0	0	0.5	2.5	0	0.2	0	0	0.1	0	0	0	0
G4637	58.2513	26.7807	57.603	person H	2016-05-20	yes	yes	excluded	excluded	excluded	excluded	yes		6	1	22	0	0	0	22	0	0	0	0	0	0	0	0	0	0	0	0	0	0	0	12	0	65.6	0.2	0	0	0	0	0	0.1	0	0	0	0.1
G4638	58.3906	26.8865	46.991	person H	2016-05-22	yes	yes	yes	yes	excluded	excluded	excluded		11	5	38.5	0	28	0.4	0	0	0.6	0	8	0	1.5	0	0	0	0	0	0	0	0	0	0.5	0	0	4	0.2	0	0	0	0	0.1	0	0	0	0
G4639	58.3594	25.5923	86.589	person H	2016-06-05	yes	yes	excluded	excluded	excluded	excluded	yes		3	1	92	0	0	0	92	0	0	0	0	0	0	0	0	0	0	0	0	0	0	0	6	0	2	0	0	0	0	0	0	0	0	0	0	0
G4640	58.36	25.5929	94.823	person H	2016-06-05	yes	yes	excluded	excluded	excluded	excluded	yes		4	1	63	0	0	0	0	0	63	0	0	0	0	0	0	0	0	0	0	0	0	0	30	5	2	0	0	0	0	0	0	0	0	0	0	0
G4641	58.3656	26.6269	75.697	person H	2016-06-05	yes	yes	excluded	excluded	excluded	excluded	yes		2	1	99.9	0	0	99.9	0	0	0	0	0	0	0	0	0	0	0	0	0	0	0	0	0	0	0	0	0.1	0	0	0	0	0	0	0	0	0
G4642	58.3657	25.5859	83.972	person H	2016-06-05	yes	yes	excluded	excluded	excluded	excluded	yes		3	1	99.4	0	0	0	0	99.4	0	0	0	0	0	0	0	0	0	0	0	0	0	0	0.5	0.1	0	0	0	0	0	0	0	0	0	0	0	0
G4643	58.4673	25.4436	77.677	person H	2016-06-05	yes	yes	yes	excluded	excluded	excluded	excluded		12	8	89.7	0	7	1.5	0	1	0.3	0	5	12	0.5	0	0	62.4	0	0	0	0	0	0	2	4	4	0.3	0	0	0	0	0	0	0	0	0	0
G4644	58.3956	25.6039	77.81	person H	2016-06-05	yes	yes	excluded	excluded	excluded	excluded	yes		14	8	89.4	0	0.1	11	46.7	28	0.1	0	0.2	0	3	0	0	0	0.3	0	0	0	0	0	2	0.5	5	2.9	0.1	0	0	0	0	0	0	0	0	0
G4645	59.215	25.042	62	person H	2016-06-20	yes	yes	yes	excluded	excluded	yes	excluded		13	6	98.5	3	36	55.5	0	0	0.9	0	2.3	0	0.8	0	0	0	0	0	0	0	0	0	0	0.1	0	0.8	0.1	0	0.1	0	0	0.3	0	0	0	0.1
G4646	59.4044	25.9027	106	person H	2016-06-21	yes	yes	excluded	excluded	excluded	excluded	yes		18	5	79.8	0	4	0	65.1	0	0.2	0	0	0	0.5	0	0	0	0	0	0	0	0	0	12	6	0	0.1	0.3	0	0	0	0	0.4	0	0.1	0.1	0
G4647	59.4798	25.9058	76	person H	2016-06-21	yes	yes	yes	excluded	yes	yes	excluded		6	5	99.9	75.1	20	0.8	0	0	0	3	0	1	0	0	0	0	0	0	0	0	0	0	0	0	0	0	0.1	0	0	0	0	0	0	0	0	0
G4648	59.5769	25.9528	20	person H	2016-06-21	yes	yes	yes	excluded	yes	yes	excluded		4	1	99.9	0	0.1	0.1	0	0	0	99.7	0	0	0	0	0	0	0	0	0	0	0	0	0	0	0	0	0.1	0	0	0	0	0	0	0	0	0
G4649	59.5836	25.6283	8	person H	2016-06-21	yes	yes	yes	excluded	yes	yes	excluded		4	2	99.1	0	94.6	4.5	0	0	0	0	0	0	0	0	0	0	0	0	0	0	0	0	0	0	0	0.1	0.8	0	0	0	0	0	0	0	0	0
G4650	59.5836	25.6273	9	person H	2016-06-21	yes	yes	yes	excluded	yes	yes	excluded		3	1	98.4	0	98.4	0	0	0	0	0	0	0	0	0	0	0	0	0	0	0	0	0	0	0	0	0	1.5	0	0	0	0.1	0	0	0	0	0
G4651	59.4194	24.6626	16	person H	2016-06-22	yes	yes	excluded	excluded	excluded	yes	excluded		7	1	99.6	0	0	99.2	0	0.3	0	0	0	0	0.1	0	0	0	0	0	0	0	0	0	0	0	0	0.1	0.1	0	0	0	0	0	0.1	0	0	0.1
G4652	59.4423	24.526	28	person H	2016-06-22	yes	yes	yes	excluded	yes	yes	excluded		12	4	75	0	0	2	71.5	0	0.4	0	0	0	1.1	0	0	0	0	0	0	0	0	0	4	2.5	18	0.1	0.1	0	0.1	0	0	0.1	0	0	0	0.1
G4653	59.4433	24.7938	3	person H	2016-06-23	yes	yes	excluded	excluded	excluded	excluded	yes		12	1	89.4	0	0	0	0	0	0	0	0	0	0	0	0	89.4	0	0	0	0	0	0	2	0.1	6	0.1	0	0	0	0	0	0	0	0	0	0
G4666	59.0671	24.7593	70	person H	2016-06-24	yes	yes	excluded	excluded	excluded	excluded	yes		7	1	99.3	0	0	99	0	0	0	0	0	0	0.3	0	0	0	0	0	0	0	0	0	0	0	0	0.2	0.2	0	0	0	0	0.2	0	0.1	0	0
G4667	59.0616	24.7597	70	person H	2016-06-24	yes	yes	excluded	excluded	excluded	excluded	yes		3	1	99.8	0	0	0	0	0	0	0	0	0	99.8	0	0	0	0	0	0	0	0	0	0	0.1	0	0	0	0	0	0	0	0	0	0	0	0
G4668	59.0223	24.7673	70	person H	2016-06-24	yes	yes	excluded	excluded	excluded	excluded	yes		11	7	88.6	0.3	18.7	8	0	27	0	0	0.8	0	0.8	0	0	33	0	0	0	0	0	0	7	4	0	0.2	0.2	0	0	0	0	0	0	0	0	0
G4669	59.0255	24.9524	73	person H	2016-06-24	yes	yes	yes	excluded	yes	yes	excluded		10	4	81.08	4	0	48	0	0	0	0	22	0	7	0	0	0	0	0	0	0	0	0	2	1	0.2	14	1.5	0	0	0	0	0.2	0	0	0	0
G4670	59.366	24.781	50	person H	2016-06-25	yes	yes	excluded	excluded	excluded	excluded	yes		13	9	98.6	1.2	0	6	2.3	47	0.2	41	0	0	0.5	0	0.1	0	0.2	0	0	0	0	0	0	0	0	0.2	1	0	0	0	0	0	0	0.1	0.1	0
G4671	59.4671	24.8783	10	person H	2016-06-26	yes	yes	excluded	excluded	excluded	excluded	yes		9	9	100	0	0	0	100	0	0	0	0	0	0	0	0	0	0	0	0	0	0	0	0	0	0	0	0	0	0	0	0	0	0	0	0	0
G4672	59.4703	24.882	22	person H	2016-06-26	yes	yes	yes	yes	excluded	yes	excluded		10	4	96.2	0.6	0	0	0	70.3	3.3	22	0	0	0	0	0	0	0	0	0	0	0	0	0.8	0	0	1.1	1.5	0	0.1	0	0	0.3	0	0	0	0
G4673	58.022	26.9251	90	person H	2016-06-27	yes	yes	yes	excluded	yes	yes	excluded		11	5	98.2	3.5	45.1	0	35	0	1.6	0	13	0	0	0	0	0	0	0	0	0	0	0	0.8	0	0.1	0.5	0.2	0	0.1	0	0	0.1	0	0	0	0
G4675	58.2452	22.0354	6	person H	2016-07-02	yes	yes	excluded	excluded	excluded	excluded	yes		12	6	94	0	1	10	2	78.7	1.5	0	0	0.8	0	0	0	0	0	0	0	0	0	0	2	1	0.3	0	1.2	0	0	0	0	0	0	0	0.2	0
G4676	58.263	22.0343	12	person H	2016-07-04	yes	excluded	excluded	excluded	excluded	excluded	excluded		17	1	86.2	0	0	0	0	0	86.2	0	0	0	0	0	0	0	0	0	0	0	0	0	0.3	0.3	0	0.1	0.1	0	0.2	0	0	0.2	0.1	2	0.1	0.1
G4678	58.2512	22.0056	5	person H	2016-07-04	yes	yes	yes	excluded	excluded	yes	excluded		15	5	90.8	88	0	1	0	0	0.6	0	0	0	1	0	0.2	0	0	0	0	0	0	0	0	2	0	1	0.6	0	1	0	0	0.2	0.1	1.5	0.1	0.2
G4679	59.615	24.9871	1	person H	2016-07-06	yes	yes	yes	excluded	excluded	excluded	excluded		3	1	99.4	0	0	0	0	0	0	0	0	0	0	0	0	0	0	0	0	0	0	0	0	0	0	0	0.3	0	0	0	0	0	0	0	0.3	0
G4680	59.6153	24.986	1	person H	2016-07-06	yes	yes	yes	excluded	excluded	excluded	excluded		6	1	97.5	0	0	0	0	0	0	0	0	0	0	0	97.5	0	0	0	0	0	0	0	0	0	0	0.5	1	0	0	0	0	0	0.1	0	0.8	0
G4681	59.6155	24.9953	1	person H	2016-07-06	yes	yes	yes	excluded	excluded	yes	excluded		8	1	93.5	93.5	0	0	0	0	0	0	0	0	0	0	0	0	0	0	0	0	0	0	0	0	0	0.1	4	0	0	0	0	0.1	0.1	0	2	0.1
G4683	59.4109	24.799	37	person H	2016-07-05	yes	yes	yes	excluded	excluded	excluded	excluded		8	5	94.91	0	0	0	0	0	0	0	0	0	0	15	54.9	0.1	25	0	0	0	0	0	0	3	0	2	0	0	0	0	0	0.1	0	0	0	0
G4684	58.3723	26.8104	53	person H	2016-07-12	excluded	excluded	excluded	excluded	excluded	excluded	excluded		5	0	0.1	0	0	0	0.1	0	0	0	0	0	0	0	0	0	0	0	0	0	0	0	0	0	0	0	0	0	0	0	0.2	0.1	0	0	0	0
G4685	57.8089	27.0492	102	person H	2016-07-16	yes	yes	yes	excluded	yes	yes	excluded		13	7	99.2	3.5	62	7	8	0	6	9	3.7	0	0	0	0	0	0	0	0	0	0	0	0.2	0	0	0.1	0.2	0	0.1	0	0	0.1	0	0	0	0.1
G4686	57.7931	27.1696	159	person H	2016-07-16	yes	yes	yes	excluded	yes	yes	excluded		9	3	99.3	0	0	10.3	0	89	0.1	0	0	0	0	0	0	0	0	0	0	0	0	0	0.1	0.1	0	0.1	0.2	0	0.1	0	0	0.1	0	0	0	0
G4687	57.799	27.1559	110	person H	2016-07-16	yes	yes	yes	excluded	yes	yes	excluded		11	6	98.2	16	49.8	7	5	0	0.4	20	0	0	0	0	0	0	0	0	0	0	0	0	0	0	1.3	0.2	0.1	0	0.1	0	0	0.1	0	0	0	0
G4689	58.3237	25.9044	39	person H	2016-07-19	yes	yes	yes	excluded	excluded	excluded	excluded		17	3	93	0	0	0	49.5	40	0	0	3.5	0	0	0	0	0	0	0	0	0	0	0	0.2	0	0	4	1	0	0.1	0	0	0.3	0.1	0.1	0	0.1
G4690	58.3028	25.8175	54	person H	2016-07-19	yes	yes	yes	yes	excluded	excluded	excluded		15	6	84.2	0	5	0.1	54.9	0.7	0	0	0	0	0.5	23	0	0	0	0	0	0	0	0	6	2	2.5	3	0.3	0	0.1	0	0	0.2	0	0.2	0	0
G4691	58.2344	25.8958	46	person H	2016-07-19	yes	yes	yes	excluded	excluded	excluded	excluded		9	1	57.2	0	0	0	57.1	0	0.1	0	0	0	0	0	0	0	0	0	0	0	0	0	23	15	4	0.5	0	0	0.1	0	0	0.2	0	0	0	0
G4692	58.2489	25.6869	91	person H	2016-07-19	yes	yes	yes	excluded	yes	excluded	excluded		10	1	91.29	0	0	0	0	0	0	0	0	0	0	91.1	0	0	0	0	0	0	0	0	0	6	0	2	0.1	0	0	0	0	0.1	0	0.1	0	0
G4693	58.2801	25.5844	65	person H	2016-07-19	yes	yes	yes	excluded	yes	yes	excluded		14	5	89.5	0.2	21	0.1	0	68	0.2	0	0	0	0	0	0	0	0	0	0	0	0	0	1.5	0.1	3	3.5	2	0	0.1	0.1	0.1	0	0	0	0	0
G4694	58.3381	25.4553	75	person H	2016-07-19	yes	yes	yes	excluded	yes	yes	excluded		19	13	84.4	9	0.5	5	0	45.2	3.5	0	3	0	6	4	0.3	7	0.3	0	0	0	0	0	8	2	1.5	3	1	0	0	0	0	0.1	0	0	0	0
G4695	58.635	26.6966	80	person H	2016-07-21	yes	yes	excluded	excluded	excluded	excluded	excluded		5	1	99.6	0	0	0	0	0	0	0	0	0	99.6	0	0	0	0	0	0	0	0	0	0.1	0.1	0	0	0.1	0	0	0	0	0	0	0	0	0.1
G4696	58.7395	26.6453	86	person H	2016-07-21	yes	yes	yes	excluded	yes	yes	excluded		14	8	91.9	0	3	0.8	76.5	0.5	0.1	0	4	6	1	0	0	0	0	0	0	0	0	0	0.5	4	3	0.3	0.2	0	0	0	0	0.1	0	0	0	0
G4697	58.768	26.5651	96	person H	2016-07-21	yes	yes	excluded	excluded	excluded	excluded	yes		6	1	97.8	0	0	0	0	97.8	0	0	0	0	0	0	0	0	0	0	0	0	0	0	0.5	0.5	0	0	1	0	0	0	0.1	0	0	0	0	0
G4698	58.988	26.32	108	person H	2016-07-21	yes	yes	yes	excluded	yes	yes	excluded		17	8	53.8	3	7	20	0.3	15	1.2	4.3	0	0	0	0	0	0	0	3	0	0	0	0	0.7	21.7	23	0.3	0.1	0	0.1	0	0	0.1	0	0.1	0	0
G4699	58.981	26.2587	107	person H	2016-07-21	yes	yes	yes	excluded	yes	yes	excluded		13	6	95.1	17.7	20.5	19.5	29.7	0	7.5	0.2	0	0	0	0	0	0	0	0	0	0	0	0	1	2.5	0	0.1	1	0	0.1	0	0	0.1	0	0	0	0.1
G4700	58.976	26.048	99	person H	2016-07-21	yes	yes	yes	excluded	yes	yes	excluded		12	5	98.7	0	90.1	3	0	0.1	1.5	4	0	0	0	0	0	0	0	0	0	0	0	0	0.5	0.1	0	0.1	0.1	0	0.2	0	0	0.3	0	0	0	0
G4701	58.3576	26.6362	54	person H	2016-07-23	excluded	excluded	excluded	excluded	excluded	excluded	excluded		4	1	37.8	0	0	0	0	0	0	0	0	0	37.8	0	0	0	0	0	0	0	0	0	0	0	0	0	0.1	0	0	0	0.1	0	0	0	0	0
G4702	57.7175	27.0549	255	person H	2016-07-24	yes	yes	excluded	excluded	excluded	excluded	excluded		4	4	100	0	0	0	0	0	0	0	0	0	0	3	96.9	0	0.1	0	0	0	0	0	0	0	0	0	0	0	0	0	0	0	0	0	0	0
G4703	59.224	27.326	61	person H	2016-08-01	yes	yes	yes	excluded	yes	yes	excluded		13	7	99.3	4	25	3.5	30	33.6	2	0	1.2	0	0	0	0	0	0	0	0	0	0	0	0.2	0.1	0	0.1	0.1	0	0	0.1	0	0	0	0	0	0.1
G4704	59.2182	27.3509	64	person H	2016-08-01	yes	yes	yes	excluded	yes	yes	excluded		6	4	99.3	0	6	87.1	0	6	0.2	0	0	0	0	0	0	0	0	0	0	0	0	0	0	0	0	0	0.5	0	0	0	0	0	0	0	0.2	0
G4705	59.2551	27.5777	64	person H	2016-08-01	yes	yes	yes	excluded	yes	yes	excluded		5	4	99.8	1.2	79.6	6	0	0	0	0	0	13	0	0	0	0	0	0	0	0	0	0	0	0	0	0.2	0	0	0	0	0	0	0	0	0	0
G4706	59.2714	27.5145	57	person H	2016-08-01	yes	yes	excluded	excluded	excluded	excluded	yes		6	1	76.3	0	0	0	76.3	0	0	0	0	0	0	0	0	0	0	0	0	0	0	0	10	5	7	0	0.2	0	0	0	0	0	0	0	0	0
G4723	58.6285	23.4344	16.949	person H	2016-08-15	yes	yes	yes	excluded	yes	yes	excluded		8	3	99.5	0	42	0	57.1	0	0.4	0	0	0	0	0	0	0	0	0	0	0	0	0	0	0	0	0	0.1	0	0.1	0	0	0	0	0.1	0.1	0
G4724	58.7297	23.9714	7	person H	2016-08-15	yes	excluded	excluded	excluded	excluded	excluded	excluded		8	1	98.5	0	0	0	0	0	0	0	0	0	0	0	0	0	0.1	0	0	0	0	0	0	0.1	0	1	0.1	0	0	0	0	0.1	0	0.1	0	0
G4725	58.5589	23.551	51.796	person H	2016-08-15	yes	yes	yes	excluded	excluded	excluded	excluded		12	1	92	0	0	0	0	0	0	0	0	0	0	0	0	92	0	0	0	0	0	0	5	0.1	0	0.1	0.1	0	0	0	0.1	0.1	0.1	0.1	0	0.1
G4726	58.999	23.252	17.43	person H	2016-08-17	yes	yes	yes	excluded	yes	yes	excluded		9	5	93.8	0	4	28	0	0	2	5	0	54.8	0	0	0	0	0	0	0	0	0	0	0	0	0	0.8	5	0	0	0	0	0	0.3	0	0	0.1
G4727	58.9914	23.193	11.902	person H	2016-08-17	yes	yes	excluded	excluded	excluded	excluded	yes		13	4	65.2	0	1.3	11	51.7	0	1.2	0	0	0	0	0	0	0	0	0	0	0	0	0	12	14	0	0.1	0	0	0	0	0	0.2	0	0	0	0
G4728	59.0062	23.1999	20.313	person H	2016-08-17	yes	yes	yes	excluded	excluded	yes	excluded		9	3	98	92.8	0	0	0	0	0.7	0	4.5	0	0	0	0	0	0	0	0	0	0	0	0.2	0.4	0	1	0.2	0	0	0	0	0.1	0	0	0	0.1
G4729	59.0216	23.2019	4	person H	2016-08-17	yes	yes	yes	excluded	yes	yes	excluded		1	1	100	0	100	0	0	0	0	0	0	0	0	0	0	0	0	0	0	0	0	0	0	0	0	0	0	0	0	0	0	0	0	0	0	0
G4730	58.67	23.6992	13.825	person H	2016-08-18	yes	yes	excluded	excluded	excluded	excluded	yes		10	1	93.3	0	0	0	0	0	93.3	0	0	0	0	0	0	0	0	0	0	0	0	0	1.2	0	0	1.5	1.7	0	0.1	0	0	0.3	0	0	0.1	0.1
G4732	58.7351	23.675	12.383	person H	2016-08-18	yes	yes	yes	excluded	yes	yes	excluded		12	4	86.7	0	0	3	0	47.9	35	0	0.8	0	0	0	0	0	0	0	0	0	0	0	1	5	6	0.5	0.1	0	0	0	0	0	0.5	0	0	0.1
G4733	58.2388	24.6142	3.01	person H	2016-08-19	yes	yes	yes	excluded	yes	yes	excluded		11	5	93.6	0	29	7	0.3	0	0.4	0	0	56.9	0	0	0	0	0	0	0	0	0	0	0.3	5	0.6	0.2	0	0	0	0	0	0	0.2	0	0	0.1
G4734	58.0267	24.6574	39.059	person H	2016-08-19	yes	yes	yes	excluded	yes	yes	excluded		14	7	96.2	48.9	11	3	1.5	0	0.4	0	0	31	0.4	0	0	0	0	0	0	0	0	0	1	1.5	0.6	0.3	0.2	0	0	0.1	0	0	0	0	0	0.1
G4735	58.0236	24.6432	47.23	person H	2016-08-19	yes	yes	yes	excluded	excluded	excluded	excluded		15	5	91.4	0	0	11	76.6	0	0	0	0	2	1.5	0	0	0	0.3	0	0	0	0	0	2.5	0.2	0.4	0.1	0.1	0	0	0	0	0	0	0	0	0
G4736	58.1594	26.2304	80	person H	2016-08-26	yes	yes	yes	yes	yes	yes	excluded		12	6	81.3	16	0.1	5	32.2	26	2	0	0	0	0	0	0	0	0	0	0	0	0	0	18	0	0	0.1	0.3	0	0.1	0	0	0.1	0	0	0	0
G4738	58.2006	26.3084	79	person H	2016-08-26	yes	yes	yes	yes	excluded	excluded	excluded		17	5	96.7	9	3	0	82	0	0	0	0	0	1.5	1	0	0	0	0	0	0	0	0	0.3	1.5	0	0.2	0.1	0	0.1	0	0.3	0.2	0	0.4	0	0
G4739	58.1396	26.3585	88	person H	2016-08-26	excluded	excluded	excluded	excluded	excluded	excluded	excluded		2	1	96	0	0	0	0	0	0	0	0	0	0	96	0	0	0	0	0	0	0	0	0	0	0	4	0	0	0	0	0	0	0	0	0	0
G4740	58.0489	25.3979	85.682	person H	2016-08-29	yes	yes	yes	yes	excluded	excluded	excluded		23	8	66.3	3	0	0	15	23.4	1	0	0	0	5	3	0	8	0	0	0	0	0	0	11	9	0	0.8	0.3	0	0	0	0	0.2	0	0	0	0
G4741	58.0479	25.3887	75.108	person H	2016-08-29	yes	yes	excluded	excluded	excluded	excluded	excluded		11	7	11.5	3	0	2	0.5	2.5	0	0	0	0	1	1.5	0	1	0	0	0	0	0	0	3	15	0	5	0	0	0	0	0	0	0	0	0	0
G4742	58.1444	25.2628	56.843	person H	2016-08-29	yes	yes	excluded	excluded	excluded	excluded	excluded		7	3	0.8	0	0.3	0	0	0	0.3	0	0.2	0	0	0	0	0	0	0	0	0	0	0	2	84.7	9	3.5	0	0	0	0	0	0	0	0	0	0
G4743	58.1307	25.2666	50.354	person H	2016-08-29	yes	yes	yes	excluded	yes	yes	excluded		13	5	79.8	0	7	0	24	44.5	0.3	0	4	0	0	0	0	0	0	0	0	0	0	0	1.4	9	0.5	2	0.1	0	0.1	0	0	0.1	0	0	0	0
G4744	57.7573	26.1911	29.206	person H	2016-08-31	yes	yes	yes	excluded	yes	yes	excluded		14	7	92.11	2.5	40	1.5	0	0.8	0	45.2	0.2	0	2	0	0	0	0	0	0	0	0	0	3	1.5	0	0	3	0	0.1	0	0	0.1	0	0	0	0
G4745	57.752	26.215	72.945	person H	2016-08-31	yes	yes	yes	excluded	excluded	excluded	excluded		15	8	83.7	2	0.4	1.5	51.6	20	2	0	0	0	6	0.2	0	0	0	0	0	0	0	0	3.3	8.5	0.3	1	0	0	0	0	0	0.2	0	0	0	0
G4746	57.5976	26.3549	52.998	person H	2016-08-31	yes	yes	excluded	excluded	excluded	yes	excluded		1	1	100	0	0	100	0	0	0	0	0	0	0	0	0	0	0	0	0	0	0	0	0	0	0	0	0	0	0	0	0	0	0	0	0	0
G4747	57.5942	26.3241	47.47	person H	2016-08-31	yes	yes	excluded	excluded	excluded	excluded	excluded		10	4	3.6	0	0	0	0	2	0	0	0	0	0	1	0.2	0	0	0	0	0	0	0	0	0	0	42.3	0	0	0	0	0.1	0.2	0	38.5	0	0.3
G4748	57.5913	26.3195	50.835	person H	2016-08-31	yes	yes	excluded	excluded	excluded	excluded	yes		10	1	99	0	0	0	0	99	0	0	0	0	0	0	0	0	0	0	0	0	0	0	0	0	0	0.2	0.1	0	0	0	0	0.1	0	0.1	0.1	0.1
G4749	58.3009	26.5883	68.379	person H	2016-09-03	yes	yes	excluded	excluded	excluded	yes	excluded		4	1	100	0	99.7	0.1	0	0	0	0	0	0.1	0.1	0	0	0	0	0	0	0	0	0	0	0	0	0	0	0	0	0	0	0	0	0	0	0
G4750	58.3461	26.6609	65.976	person H	2016-09-03	yes	yes	yes	yes	excluded	yes	excluded		10	2	96.8	0	0	0	0	0	0.8	0	0	0	0	0	0	0	0	0	0	0	0	0	1	0.1	0	0.1	1.2	0	0	0	0.5	0.2	0.1	0	0	0
G4751	59.307	26.4579	101.304	person H	2016-09-09	yes	yes	excluded	excluded	yes	excluded	excluded		12	6	2.3	0.1	0.4	0.2	0	0.3	0.6	0	0.7	0	0	0	0	0	0	0	0	0	0	0	97	0.1	0	0.3	0.1	0	0	0	0.1	0.1	0	0	0	0
G4752	59.3245	26.5848	90.008	person H	2016-09-09	yes	yes	yes	excluded	yes	excluded	excluded		11	6	24.9	0.1	7	0	4	12	0.3	0	1.5	0	0	0	0	0	0	0	0	0	0	0	1.3	73.3	0	0.3	0	0	0.1	0	0	0.1	0	0	0	0
G4753	59.3054	26.1371	108.514	person H	2016-09-09	yes	yes	yes	excluded	yes	yes	excluded		12	6	99.1	0	8	79.9	6	0.2	3	0	2	0	0	0	0	0	0	0	0	0	0	0	0.2	0	0.1	0.2	0.1	0	0.2	0	0	0.1	0	0	0	0
G4754	59.2568	26.2269	126.779	person H	2016-09-09	yes	yes	yes	excluded	yes	yes	excluded		11	6	96.2	72.1	15	4	0	0.1	2	3	0	0	0	0	0	0	0	0	0	0	0	0	3	0	0	0.3	0	0	0.3	0	0	0.1	0	0	0	0.1
G4755	59.2812	26.25	127.74	person H	2016-09-09	yes	yes	excluded	excluded	excluded	excluded	yes		2	1	99.9	0	0	0	0	99.9	0	0	0	0	0	0	0	0	0	0	0	0	0	0	0	0	0	0	0.1	0	0	0	0	0	0	0	0	0
G4756	59.0514	26.2283	107.072	person H	2016-09-09	yes	yes	yes	excluded	yes	yes	excluded		12	7	99.3	1.5	41	13	0	0	1.8	41.1	0.1	0	0.8	0	0	0	0	0	0	0	0	0	0.1	0	0	0	0.2	0	0.2	0.1	0	0.1	0	0	0	0
G4757	58.2376	26.6844	86.163	person H	2016-09-10	yes	yes	excluded	excluded	excluded	yes	excluded		3	1	100	0	99.8	0.1	0	0	0	0	0	0	0.1	0	0	0	0	0	0	0	0	0	0	0	0	0	0	0	0	0	0	0	0	0	0	0
G4759	58.3757	26.5569	42.664	person H	2016-09-11	yes	yes	yes	excluded	yes	yes	excluded		15	3	59.2	0	0	0	39	19	0	0	0	0	0	0	0	1.2	0	0	0	0	0	0	29	0	1	0.3	0	0	0	0	1.8	0.1	0.1	0.1	0	0
G4760	58.5262	26.7138	71.263	person H	2016-09-11	yes	yes	yes	excluded	yes	yes	excluded		7	3	98.5	0	0	0	0	0	3	4	0	0	0	0	0	0	0	0	0	0	0	0	1	0	0.3	0	0.1	0	0.1	0	0	0	0	0	0	0
G4761	58.2795	25.5837	73.666	person H	2016-09-16	yes	yes	excluded	excluded	yes	yes	excluded		11	5	97.6	0	0.5	0.1	0	0.2	0.2	0	0	0	0	0	0	0	0	0	0	0	0	0	1.5	0.1	0	0.2	0.4	0	0.1	0	0	0.1	0	0	0	0
G4762	58.2798	25.5848	71.263	person H	2016-09-16	yes	yes	yes	excluded	yes	yes	excluded		9	1	55.4	0	55	0	0	0	0.4	0	0	0	0	0	0	0	0	0	0	0	0	0	42.5	0.1	0.1	0.1	0.2	0	0	0	0	0.1	0	0	0	0
G4763	58.1761	25.6823	119.088	person H	2016-09-16	yes	yes	yes	excluded	excluded	excluded	excluded		13	7	49.3	0.6	0.1	1.5	20	23	0.1	0	0	0	4	0	0	0	0	0	0	0	0	0	24.6	22	3.5	0.1	0.4	0	0	0	0	0.1	0	0	0	0
G4764	58.1828	25.7365	102.746	person H	2016-09-16	yes	yes	yes	excluded	yes	yes	excluded		16	7	40.1	34	0.6	0	4	0.2	0.2	0	1	0	0	0	0	0	0	0	0	0	0	0	4	53.5	0.3	1	0.4	0	0.1	0	0	0.1	0	0	0	0
G4765	58.2947	25.8817	48.672	person H	2016-09-16	yes	yes	yes	excluded	excluded	excluded	excluded		5	1	94.61	0	0	0	0	0	0	0	0	0	0	94.7	0	0	0	0	0	0	0	0	0	0	0	5	0	0	0	0	0.1	0.2	0	0	0	0.1
G4766	58.3363	25.7808	48.432	person H	2016-09-16	yes	yes	excluded	excluded	excluded	excluded	excluded		12	6	13.4	0	0	6	0.2	0.1	0.1	0	1	0	0	6	0	0	0	0	0	0	0	0	1.5	62.9	21	1	0	0	0	0	0	0.1	0	0	0	0.1
G4767	58.36	25.7567	54.44	person H	2016-09-16	yes	yes	yes	excluded	excluded	excluded	excluded		11	5	31.8	0	1.3	7	7	12	4.5	0	0	0	0	0	0	0	0	0	0	0	0	0	53	9	4	2	0.1	0	0	0	0	0.1	0	0	0	0
G4768	58.9795	25.5947	77	person H	2016-09-18	yes	yes	excluded	excluded	excluded	yes	excluded		10	6	99.5	0	6	0.8	0	0.1	3	0	0	0	0.2	0	0	0	0	0	0	0	0	0	0	0	0	0.2	0.1	0	0.1	0	0	0.1	0	0	0	0
G4769	59.2737	24.5508	39.78	person H	2016-09-22	yes	yes	excluded	excluded	yes	excluded	excluded		13	5	8.19	0	0.1	0	0.5	0	0.4	0	1.2	0	0	0	0	0	0	0	0	0	0	0	86.7	0.1	0.7	0.2	2	0	0	0	0	0	0	0	0	0.1
G4770	59.0676	24.4784	53.719	person H	2016-09-22	yes	yes	yes	excluded	excluded	yes	excluded		14	1	92.4	0	0.2	0.1	0	0	0.1	0	0	0	0	0	0	0	0	0	0	0	0	0	2	0.5	0	2	2.5	0	0	0	0	0.2	0.1	0.1	0.1	0
G4771	59.0072	24.5702	56.122	person H	2016-09-22	yes	yes	excluded	excluded	excluded	excluded	excluded		10	1	8.6	0	0	0	0.5	0	0	0	0.1	0	0	8	0	0	0	0	0	0	0	0	4	83.6	1.5	2	0	0	0	0	0	0.2	0	0	0	0
G4772	58.9593	24.3002	36.175	person H	2016-09-22	yes	yes	excluded	excluded	excluded	excluded	yes		12	3	16.2	0	11	0	0	0	0.2	5	0	0	0	0	0	0	0	0	0	0	0	0	0.1	0	0	0	0.1	0	0	0	0	0.1	0.4	0.2	82.6	0.1
G4773	59.2763	24.4587	25.841	person H	2016-09-22	yes	excluded	excluded	excluded	excluded	excluded	excluded		9	1	84.1	0	0	0	0	0	0	0	0	0	0	0	0	84.1	0	0	0	0	0	0	7	1.5	3	0.1	0	0	0.1	0	0.1	0	0	0	0	0
G4774	59.2287	24.1369	20.313	person H	2016-09-22	yes	yes	excluded	excluded	excluded	excluded	excluded		6	1	99.5	0	0	0	0	0	0	0	0	0	99.5	0	0	0	0	0	0	0	0	0	0.1	0.1	0.1	0.1	0	0	0	0	0	0	0	0	0	0
G4775	59.3139	23.9345	9.739	person H	2016-09-23	yes	yes	yes	excluded	excluded	excluded	excluded		16	5	68.13	0	0	5	18.1	21	0.1	0	0	0	0	0	0	0	0	0	0	0	0	0	3	23	0	0.2	0.1	0	0.1	0	0	0.2	0	0.2	0	0
G4776	59.3443	23.9194	5.173	person H	2016-09-23	yes	yes	excluded	excluded	excluded	excluded	yes		8	1	0.4	0	0	0	0	0	0	0	0	0	0.4	0	0	0	0	0	0	0	0	0	0	0	0	0	3	0	0.2	0	0	0.2	0	0.2	95.9	0
G4777	59.331	23.9272	3	person H	2016-09-23	excluded	excluded	excluded	excluded	excluded	excluded	excluded		0	0	0	0	0	0	0	0	0	0	0	0	0	0	0	0	0	0	0	0	0	0	0	0	0	0	0	0	0	0	0	0	0	0	0	0
G4778	59.3766	24.0399	14.546	person H	2016-09-23	yes	excluded	excluded	excluded	excluded	excluded	excluded		16	0	0	0	0	0	0	0	0	0	0	0	0	0	0	0	0	0	0	0	0	0	0.1	0.1	4	0	3	0	0.1	0	0	0.3	0	0	0.2	0
G4779	59.2554	24.1448	24.88	person H	2016-09-23	yes	yes	excluded	excluded	excluded	excluded	excluded		3	0	0	0	0	0	0	0	0	0	0	0	0	0	0	0	0	0	0	0	0	0	0	0	0	0	0	0	0	0	0	0.1	0	0	0.1	0
G4780	58.928	23.4876	2.529	person H	2016-09-24	yes	yes	excluded	excluded	yes	yes	excluded		11	7	98.2	0	1.8	2.5	0	43	2	47.6	1	0.3	0	0	0	0	0	0	0	0	0	0	0.1	0	0	0	1.5	0	0.1	0	0	0.1	0	0	0	0
G4781	58.9173	23.5502	5.173	person H	2016-09-24	yes	yes	yes	excluded	excluded	yes	excluded		7	2	95.5	0	0	0	0	0	3.5	0	0	0	0	0	0	0	0	0	0	0	0	0	4	0	0	0.2	0	0	0.1	0	0	0.1	0	0	0	0.1
G4782	58.7761	23.4886	16.949	person H	2016-09-24	yes	yes	yes	excluded	yes	yes	excluded		11	4	96.8	84.8	0	3.5	0	0	1.5	0	0	7	0	0	0	0	0	0	0	0	0	0	0	2.5	0	0.1	0.1	0	0.1	0	0	0.1	0.2	0	0	0.1
G4783	58.7814	23.5508	10.22	person H	2016-09-24	yes	excluded	excluded	excluded	excluded	excluded	excluded		12	5	78.4	0	0	5	52.2	21	0.1	0	0	0	0	0.1	0	0	0	0	0	0	0	0	7	14	0	0.2	0.1	0	0	0	0	0.1	0	0	0	0
G4784	58.7879	23.5328	5.173	person H	2016-09-24	yes	yes	excluded	excluded	excluded	excluded	yes		1	1	100	0	0	100	0	0	0	0	0	0	0	0	0	0	0	0	0	0	0	0	0	0	0	0	0	0	0	0	0	0	0	0	0	0
G4785	58.9976	23.74	23.678	person H	2016-09-24	yes	yes	excluded	excluded	yes	excluded	excluded		9	1	0.2	0.1	0	0	0	0	0.1	0	0	0	0	0	0	0	0	0	0	0	0	0	98.9	0.1	0	0.4	0.1	0	0.1	0	0	0.2	0	0	0	0
G4786	59.2292	24.0119	8.297	person H	2016-09-25	yes	excluded	yes	excluded	excluded	yes	excluded		9	3	95.2	0	3.5	0	0.3	0	0	0	0	0	0	0	0	0	0	0	0	0	0	0	4	0	0	0.1	0.2	0	0	0	0	0.2	0	0	0	0
G4787	59.3943	24.2954	23.678	person H	2016-09-25	yes	yes	excluded	excluded	excluded	excluded	excluded		13	4	14.3	0	0.1	0	0	0.2	0	0	6	8	0	0	0	0	0	0	0	0	0	0	7.3	76.3	1	0.5	0.3	0	0.1	0	0	0.1	0	0	0	0.1
G4788	59.435	24.5492	6.615	person H	2016-09-25	yes	yes	excluded	excluded	yes	excluded	excluded		13	1	7.1	0	0	0	7	0	0.1	0	0	0	0	0	0	0	0	0	0	0	0	0	78.2	12	0.2	1	1	0	0.1	0	0	0.2	0	0	0	0
G4789	59.4701	25.2792	39.54	person H	2016-09-25	excluded	excluded	excluded	excluded	excluded	excluded	excluded		4	0	0	0	0	0	0	0	0	0	0	0	0	0	0	0	0	0	0	0	0	0	0	0	0	0	0	0	0.2	0	0	0	0	0.1	99.6	0
G4790	59.4706	25.2983	39.059	person H	2016-09-25	yes	yes	excluded	excluded	excluded	excluded	yes		11	2	98.4	0	0	0	0	0	98.3	0	0	0	0	0	0	0	0	0	0	0	0	0	0	0.5	0	0	0.2	0	0.2	0	0	0.2	0	0	0.1	0.1
G4791	57.9081	26.2739	99.381	person H	2016-09-29	yes	yes	yes	excluded	yes	yes	excluded		11	6	95.4	0	10	4	0	4	2	2	0	0	0	0	0	0	0	73.4	0	0	0	0	3	0	0	0.3	1	0	0	0	0	0.2	0	0	0	0.1
G4792	57.8389	26.4087	85.442	person H	2016-09-29	yes	yes	yes	excluded	yes	yes	excluded		9	2	74.23	0	0	0	48.3	26	0	0	0	0	0	0	0	0	0	0	0	0	0	0	0.5	22.1	1	2	0	0	0	0	0	0.1	0	0	0	0
G4793	57.8622	26.5176	96.257	person H	2016-09-29	yes	yes	excluded	excluded	excluded	excluded	yes		6	1	99.7	0	0	0.1	0	99.4	0.1	0	0	0	0.1	0	0	0	0	0	0	0	0	0	0.1	0	0	0.1	0	0	0.1	0	0	0	0	0	0	0
G4794	57.9178	26.5207	97.939	person H	2016-09-29	yes	yes	excluded	excluded	excluded	excluded	excluded		12	4	13.6	0	0.1	0	0	6	7	0	0.5	0	0	0	0	0	0	0	0	0	0	0	5	9	65.6	2.5	0	0	0	0	0	0	0	0	0	0.1
G4795	58.7481	26.4978	92	person H	2016-10-07	yes	yes	excluded	excluded	yes	excluded	excluded		11	3	13	2	3	0	0	0	8	0	0	0	0	0	0	0	0	0	0	0	0	0	2.5	82.4	0.1	0.7	1	0	0.1	0.1	0	0.1	0	0	0	0
G4796	58.7562	26.511	112.119	person H	2016-10-07	yes	yes	excluded	excluded	excluded	excluded	excluded		14	5	7.3	0	2	0	4	0	0.1	0	0	0	0.2	0	0	0	0	1	0	0	0	0	84.7	3	3.5	1	0.1	0	0.1	0	0	0.2	0	0	0	0
G4797	58.5484	26.9272	51.796	person H	2016-10-07	yes	yes	yes	excluded	yes	yes	excluded		11	6	94.1	4.5	68.5	3.3	9.5	0	0.3	0	0	8	0	0	0	0	0	0	0	0	0	0	4.5	0.1	1	0	0.2	0	0	0	0	0.1	0	0	0	0
G4798	58.4438	25.5078	109	person H	2016-10-12	yes	yes	excluded	excluded	yes	excluded	excluded		8	4	7.2	0	0.1	0	0	0	5	0	2	0	0.1	0	0	0	0	0	0	0	0	0	7	79.8	0	3	3	0	0	0	0	0	0	0	0	0
G4799	58.4117	25.2887	33.772	person H	2016-10-12	yes	yes	yes	excluded	yes	yes	excluded		4	3	99.9	0	0.1	0.1	0	0	0	99.7	0	0	0	0	0	0	0	0	0	0	0	0	0	0	0	0	0	0	0	0	0	0	0.1	0	0	0
G4800	58.4159	25.2327	29.206	person H	2016-10-12	yes	yes	excluded	excluded	yes	excluded	excluded		10	4	12.2	0	0	0	0	0	0.1	0	7	0	0.1	5	0	0	0	0	0	0	0	0	4	0.1	0	0	0	0	0.1	0	0	0.1	0	0.2	0	0
G4801	58.4801	24.9851	26.081	person H	2016-10-12	yes	yes	yes	excluded	excluded	excluded	excluded		12	4	58.5	0	0	0.6	0	54.8	0	0	1.8	0	1.3	0	0	0	0	0	0	0	0	0	2	12	0	0.1	0	0	0.1	0	0	0.1	0	0.1	0	0
G4802	58.4503	25.0562	25.12	person H	2016-10-12	yes	yes	yes	excluded	yes	yes	excluded		13	6	99.2	0	84.8	6	0.1	0	0.2	0	0	8	0	0	0	0	0	0	0.1	0	0	0	0	0	0	0	0.1	0	0.1	0.1	0	0.1	0.1	0	0.1	0.1
G4803	58.0563	26.3355	172.441	person H	2016-10-14	yes	yes	yes	excluded	excluded	excluded	excluded		8	3	31.03	0	3	0	0	0	0.1	0	27.9	0	0	0	0	0	0	0	0	0	0	0	0.5	1	65.3	0	2	0	0.1	0	0	0	0	0	0	0
G4804	58.0214	26.0624	59.246	person H	2016-10-14	yes	yes	yes	excluded	yes	yes	excluded		8	5	99.7	0	23	0.1	0.1	0.1	0	76.4	0	0	0	0	0	0	0	0	0	0	0	0	0	0	0	0	0.1	0	0.1	0	0	0	0.1	0	0	0
G4805	58.1423	25.9218	59.006	person H	2016-10-14	yes	yes	excluded	excluded	excluded	excluded	excluded		8	1	2	0	0	0	0	0	0	0	0	0	2	0	0	0	0	0	0	0	0	0	1.5	34	0	2	1	0	0	0	0	0.2	0	0	0	0
G4806	58.143	25.9308	51.075	person H	2016-10-14	excluded	excluded	excluded	excluded	excluded	excluded	excluded		0	0	0	0	0	0	0	0	0	0	0	0	0	0	0	0	0	0	0	0	0	0	0	0	0	0	0	0	0	0	0	0	0	0	0	0
G4807	58.1144	26.1769	65.976	person H	2016-10-14	yes	yes	yes	excluded	yes	yes	excluded		17	5	86.7	46	0.3	0	0	39.3	0	0	0	0	1	0	0.1	0	0	0	0	0	0	0	0.5	7	0	3	2	0	0	0	0.1	0.2	0.1	0.1	0.1	0
G4808	58.1315	26.181	62.611	person H	2016-10-14	excluded	excluded	excluded	excluded	excluded	excluded	excluded		1	0	0	0	0	0	0	0	0	0	0	0	0	0	0	0	0	0	0	0	0	0	0	0	0	0	0	0	0	0	0	100	0	0	0	0
G4809	58.3609	25.4184	53.238	person H	2016-10-21	yes	yes	yes	excluded	excluded	excluded	excluded		15	8	90.6	0	0.1	5	0	0.1	0	0	0	0	7	16	4	58.3	0.1	0	0	0	0	0	3	1	0.2	4	1	0	0	0	0	0.1	0	0	0	0.1
G4810	58.2716	25.1828	44.346	person H	2016-10-21	yes	yes	yes	excluded	yes	yes	excluded		14	8	98.3	8	74.4	9	1.5	0	0.1	5	0	0.2	0.1	0	0	0	0	0	0	0	0	0	1	0.2	0	0	0.1	0	0.1	0	0	0.1	0.2	0	0	0
G4811	58.3038	25.447	90.489	person H	2016-10-21	yes	yes	yes	excluded	excluded	excluded	excluded		12	4	53.4	0	0	0	47.6	4	1.5	0	0	0	0.3	0	0	0	0	0	0	0	0	0	4	28	10	0.2	1	0	0	0	0	0.1	0	0	0	0
G4812	58.3311	25.514	87.365	person H	2016-10-21	yes	yes	yes	excluded	yes	yes	excluded		10	4	96.9	0	8	3	0	0	2	83.9	0	0	0	0	0	0	0	0	0	0	0	0	1	0	0.3	0.1	1.5	0	0.1	0	0	0.1	0	0	0	0
G4813	57.6942	27.3777	188.303	person H	2016-10-29	yes	yes	yes	excluded	yes	yes	excluded		7	3	99.6	0	12	0	0	0	2.5	0	0	0	0	0	0	0	0	0	0	0	0	0	0.1	0	0	0	0.1	0	0.1	0	0	0.1	0	0	0	0
G4920	57.5558	26.5465	50	person H	2017-05-05	yes	yes	yes	excluded	yes	yes	excluded		14	7	98.6	0	47.1	4	38	0	1.5	7	0.7	0	0.3	0	0	0	0	0	0	0	0	0	0.4	0	0	0.3	0	0	0.1	0.1	0	0.1	0	0	0	0
G4922	57.5745	26.5331	27	person H	2017-05-06	yes	yes	yes	excluded	excluded	excluded	excluded		10	2	55.6	0	0	48.6	0	0	0	0	0	0	7	0	0	0	0	0	0	0	0	0	40	0	0	0.3	1.5	0	0.1	0	0.1	0.1	0	0	0	0
G4924	59.2749	24.6893	14	person H	2017-07-10	yes	yes	excluded	excluded	excluded	excluded	yes		7	1	99.8	0.1	0.1	0.2	0	0	0	0	0	0	99.3	0	0.1	0	0	0	0	0	0	0	0	0.1	0	0	0	0	0	0	0	0	0	0.1	0	0
G4926	59.0008	24.6543	24	person H	2017-07-10	yes	yes	excluded	excluded	excluded	excluded	yes		11	7	99.4	28	0	9	0	57	4	0	0.3	0	1	0	0.1	0	0	0	0	0	0	0	0	0	0	0.3	0.1	0	0	0	0	0	0	0.1	0	0
G4940	58.6344	23.4394	4	person H	2017-08-18	excluded	excluded	excluded	excluded	excluded	excluded	excluded		9	0	0	0	0	0	0	0	0	0	0	0	0	0	0	0	0	0	0	0	0	0	6	0.7	0	0	0.1	0	0.2	0	0	0.1	0	7	85.3	0
G4941	58.6913	23.5858	20	person H	2017-08-19	yes	yes	yes	excluded	yes	yes	excluded		8	4	90.8	10	0	0	54.3	21	5.5	0	0	0	0	0	0	0	0	0	0	0	0	0	7	2	0	0	0	0	0.1	0	0	0.1	0	0	0	0
G4944	58.6476	23.664	8	person H	2017-08-20	yes	yes	yes	excluded	excluded	yes	excluded		7	5	97.3	6.5	0	4	0	13	3	70.8	0	0	0	0	0	0	0	0	0	0	0	0	0	0	0	0	2.5	0	0	0	0	0	0.2	0	0	0
G4945	59.4402	25.1592	15	person H	2017-10-20	yes	yes	excluded	excluded	excluded	excluded	excluded		4	1	99.8	0	0	0	0	0	0	0	0	0	99	0	0	0	0.8	0	0	0	0	0	0	0	0	0.1	0	0	0	0	0	0	0	0	0	0.1
G4946	59.36	24.7067	20	person H	2017-10-22	yes	excluded	yes	excluded	excluded	excluded	excluded		7	6	99.9	0	0	3	0	0	0	94.5	0	0	0.2	0	0	0	0	0	0.2	0	0	1	0	0	0	0	0.1	0	0	0	0	0	0	0	0	0
G5003	59.5634	24.5451	15	person H	2018-05-19	yes	yes	yes	excluded	yes	yes	excluded		4	1	99.9	0	0.1	0	0	0	0	99.7	0	0	0	0	0	0	0	0	0.1	0	0	0	0	0	0	0	0.1	0	0	0	0	0	0	0	0	0
HB1	58.2773	26.6632	74	person D	2017-05-31	yes	excluded	excluded	excluded	excluded	excluded	excluded		3	3	100	0	0	2.33	0	0	0	0	0	0	0	0	0.2	0	0	0	0	0	0	0	0	0	0	0	0	0	0	0	0	0	0	0	0	0
HB10	58.504	26.8371	49	person D	2017-05-31	yes	excluded	excluded	excluded	excluded	excluded	excluded		2	2	100	0	0	0.3	0	0	0	0	0	0	0	0	0	0	0	0	0	0	0	0	0	0	0	0	0	0	0	0	0	0	0	0	0	0
HB11	58.1897	26.3015	77	person D	2017-06-02	yes	excluded	excluded	excluded	excluded	excluded	excluded		4	4	100	0	0.1	0.4	0	0	0	0	0	0	0	0	0.4	0	0	0	0	0	0	0	0	0	0	0	0	0	0	0	0	0	0	0	0	0
HB12	57.8748	26.104	51	person D	2017-06-02	yes	excluded	excluded	excluded	excluded	excluded	excluded		4	4	100	0	5.41	0.1	0	0	0	0	0	0	0	0	0.1	0	0	0	0	0	0	0	0	0	0	0	0	0	0	0	0	0	0	0	0	0
HB13	57.8707	27.2476	97	person D	2017-06-06	yes	excluded	excluded	excluded	excluded	excluded	excluded		5	4	99.9	0	0.1	0.4	0	0	0	0	0	0	0	0	0.4	0	0	0	0	0	0	0	0	0	0	0	0.1	0	0	0	0	0	0	0	0	0
HB14	58.2318	27.3133	54	person D	2017-06-06	yes	excluded	excluded	excluded	excluded	excluded	excluded		6	5	99.9	0	0.1	1.69	0.2	0	0	0	0	0	0	0	0.2	0	0	0	0	0	0	0	0.1	0	0	0	0	0	0	0	0	0	0	0	0	0
HB15	57.9062	26.1043	62	person D	2017-06-02	yes	excluded	excluded	excluded	excluded	excluded	excluded		6	6	100	0	0.3	0.4	0	0	0	0.1	0	0	0	0	0.3	0	0	0.1	0	0	0	0	0	0	0	0	0	0	0	0	0	0	0	0	0	0
HB16	58.2323	26.958	73	person D	2017-06-06	yes	excluded	excluded	excluded	excluded	excluded	excluded		2	2	100	0	0	0	0	0	0	0	0	0	0	0	0.1	0	0	0	0	0	0	0	0	0	0	0	0	0	0	0	0	0	0	0	0	0
HB17	57.5552	26.6599	78	person D	2017-06-06	yes	excluded	excluded	excluded	excluded	excluded	excluded		2	2	100	0	0	0	0	0	0	0	0	0	0	0	0.1	0	0	0	0	0	0	0	0	0	0	0	0	0	0	0	0	0	0	0	0	0
HB18	58.7297	25.3475	50	person D	2017-06-05	yes	excluded	excluded	excluded	excluded	excluded	excluded		2	1	99.9	0	0	0	0	0	0	0	0	0	0	0	0	0	0	0	0	0	0	0	0.1	0	0	0	0	0	0	0	0	0	0	0	0	0
HB19	58.8275	26.378	73	person D	2017-06-05	yes	excluded	excluded	excluded	excluded	excluded	excluded		7	5	99.8	0	0.1	0.1	0	0.1	0	0	0	0	0	0	0.2	0	0	0	0	0	0	0	0.1	0	0	0.1	0	0	0	0	0	0	0	0	0	0
HB2	57.7684	26.2662	69	person D	2017-06-02	yes	excluded	excluded	excluded	excluded	excluded	excluded		4	4	100	0	0.2	3.7	0	0	0	0	1.85	0	0	0	0	0	0	0	0	0	0	0	0	0	0	0	0	0	0	0	0	0	0	0	0	0
HB20	58.6967	26.3295	64	person D	2017-06-05	yes	excluded	excluded	excluded	excluded	excluded	excluded		8	5	99.6	0	0.1	0.1	0	0	0	0	0	0	5	0	0.3	0	0	0	0	0	0	0	0.1	0.2	0	0	0	0	0	0	0	0.1	0	0	0	0
HB21	58.2667	27.2906	37	person D	2017-06-07	yes	yes	excluded	excluded	excluded	excluded	excluded		10	6	99.5	68.63	3.85	3.85	15.38	0	0.1	0	0	7.69	0	0	0	0	0	0	0	0	0	0	0.1	0.2	0	0	0.1	0	0.1	0	0	0	0	0	0	0
HB22	58.2725	27.3145	38	person D	2017-06-09	yes	yes	excluded	excluded	excluded	excluded	excluded		8	5	93.32	50.06	0.2	0	42.55	0.1	0.4	0	0	0	0	0	0	0	0	0	0	0	0	0	0.2	0	0	0	6.38	0	0.1	0	0	0	0	0	0	0
HB23	58.284	27.3133	36	person D	2017-06-13	yes	yes	excluded	excluded	excluded	excluded	excluded		10	6	95.25	53.65	0.2	15.22	17.39	0	0.1	0	0	8.7	0	0	0	0	0	0	0	0	0	0	4.35	0.1	0	0	0.1	0	0.2	0	0	0	0	0	0	0
HB24	58.2753	27.3266	38	person D	2017-06-09	yes	yes	excluded	excluded	excluded	excluded	excluded		7	4	99.7	74.4	0.2	0	25	0	0	0	0	0	0	0	0.1	0	0	0	0	0	0	0	0.1	0.1	0	0	0.1	0	0	0	0	0	0	0	0	0
HB25	58.2459	27.282	38	person D	2017-06-07	yes	yes	excluded	excluded	excluded	yes	excluded		5	4	99.9	57.86	0.1	9.68	32.26	0	0	0	0	0	0	0	0	0	0	0	0	0	0	0	0.1	0	0	0	0	0	0	0	0	0	0	0	0	0
HB26	58.2578	27.2674	38	person D	2017-05-25	yes	yes	excluded	excluded	excluded	yes	excluded		9	5	97.58	64.82	5.17	3.45	10.34	0	0	0	0	13.79	0	0	0	0	0	0	0	0	0	0	1.72	0.4	0	0	0	0	0.2	0.1	0	0	0	0	0	0
HB27	58.2838	27.3156	35	person D	2017-06-13	yes	yes	excluded	excluded	excluded	yes	excluded		7	5	99.7	67.09	0.3	3.08	20	0	0	0	0	9.23	0	0	0	0	0	0	0	0	0	0	0	0	0	0.2	0	0	0.1	0	0	0	0	0	0	0
HB28	58.2855	27.2741	33	person D	2017-06-07	yes	yes	yes	excluded	excluded	yes	excluded		8	5	99.7	69.58	10.84	0	14.46	0	2.41	0	0	2.41	0	0	0	0	0	0	0	0	0	0	0	0.1	0	0.1	0.1	0	0	0	0	0	0	0	0	0
HB29	58.2465	27.2721	39	person D	2017-05-25	yes	yes	yes	excluded	excluded	yes	excluded		6	5	99.9	38.79	5.56	16.67	33.33	0	5.56	0	0	0	0	0	0	0	0	0	0	0	0	0	0.1	0	0	0	0	0	0	0	0	0	0	0	0	0
HB3	57.9713	26.4937	140	person D	2017-06-02	yes	excluded	excluded	excluded	excluded	excluded	excluded		5	3	99.8	0	0	0	0	0.1	0	0	0	0	0	0	0.1	0	0	0	0	0	0	0	0	0	0	0.1	0.1	0	0	0	0	0	0	0	0	0
HB30	58.2622	27.288	37	person D	2017-06-07	yes	yes	yes	excluded	excluded	excluded	excluded		9	6	99.7	63.24	4.55	2.27	25	0	0.1	0	0	4.55	0	0	0	0	0	0	0	0	0	0	0.1	0	0	0	0	0	0.1	0.1	0	0	0	0	0	0
HB31	58.256	27.2933	37	person D	2017-06-14	yes	yes	yes	excluded	excluded	yes	excluded		6	4	96.57	64.8	0.1	6.67	25	0	0	0	0	0	0	0	0	0	0	0	0	0	0	0	0	0	3.33	0	0	0	0.1	0	0	0	0	0	0	0
HB32	58.2984	27.3023	33	person D	2017-06-09	yes	yes	yes	excluded	excluded	yes	excluded		7	5	99.7	71.2	0.2	5.66	20.75	0	0	0	0	1.89	0	0	0	0	0	0	0	0	0	0	0.1	0	0	0	0	0	0.2	0	0	0	0	0	0	0
HB33	58.2707	27.3264	39	person D	2017-06-14	yes	yes	yes	excluded	excluded	yes	excluded		4	4	100	20.69	1.72	32.76	44.83	0	0	0	0	0	0	0	0	0	0	0	0	0	0	0	0	0	0	0	0	0	0	0	0	0	0	0	0	0
HB34	58.2528	27.2871	36	person D	2017-05-25	yes	yes	excluded	excluded	excluded	excluded	excluded		6	5	99.9	65.46	10.64	10.64	12.77	0	0.4	0	0	0	0	0	0	0	0	0	0	0	0	0	0	0.1	0	0	0	0	0	0	0	0	0	0	0	0
HB35	58.2693	27.2873	36	person D	2017-06-07	yes	yes	yes	excluded	excluded	yes	excluded		8	4	99.6	77.25	10.59	4.71	7.06	0	0	0	0	0	0	0	0	0	0	0	0	0	0	0	0.1	0	0	0.1	0.1	0	0.1	0	0	0	0	0	0	0
HB36	58.2802	27.335	37	person D	2017-06-09	yes	yes	yes	excluded	excluded	yes	excluded		8	5	99.7	77.63	9.38	3.13	9.38	0	0.2	0	0	0	0	0	0	0	0	0	0	0	0	0	0	0	0	0	0.1	0	0.1	0.1	0	0	0	0	0	0
HB37	58.2643	27.2791	35	person D	2017-06-07	yes	yes	yes	excluded	excluded	yes	excluded		10	5	99.2	78.15	2.63	2.63	13.16	0	0	0	0	2.63	0	0	0	0	0	0	0	0	0	0	0.1	0.2	0	0.2	0.2	0	0.1	0	0	0	0	0	0	0
HB38	58.2757	27.3265	38	person D	2017-06-09	yes	yes	yes	excluded	excluded	excluded	excluded		6	5	99.8	75.69	7.61	0	16.3	0.1	0.1	0	0	0	0	0	0	0	0	0	0	0	0	0	0.2	0	0	0	0	0	0	0	0	0	0	0	0	0
HB39	58.2736	27.3237	37	person D	2017-06-09	yes	yes	yes	excluded	excluded	yes	excluded		8	5	99.5	47.89	3.23	3.23	41.94	0	3.23	0	0	0	0	0	0	0	0	0	0	0	0	0	0.2	0.2	0	0.1	0	0	0	0	0	0	0	0	0	0
HB4	58.3263	26.5554	71	person D	2017-05-24	yes	excluded	excluded	excluded	excluded	excluded	excluded		8	5	99.7	0	0.1	0.4	0	0.1	0	0	0	0	0	0	0.1	0	0	0	0	0	0	0	0.1	0.1	0.1	0	0	0	0	0	0	0	0	0	0	0
HB40	58.2603	27.3049	40	person D	2017-06-14	yes	yes	yes	excluded	yes	yes	excluded		9	6	90.61	22.33	27.27	9.09	27.27	0.1	4.55	0	0	0	0	0	0	0	0	0	0	0	0	0	9.09	0	0.2	0	0.1	0	0	0	0	0	0	0	0	0
HB5	58.1792	27.4056	54	person D	2017-06-06	yes	excluded	excluded	excluded	excluded	excluded	excluded		7	4	99.7	0	0	0.2	0.1	0	0	0	0	0	0	0	0.4	0	0	0	0	0	0	0	0.1	0.1	0	0	0.1	0	0	0	0	0	0	0	0	0
HB6	58.1186	27.207	55	person D	2017-06-06	yes	excluded	excluded	excluded	excluded	excluded	excluded		7	6	99.9	0	0.1	2.78	0.1	0.1	0	0	0	0	0	0	0.2	0	0	0	0	0	0	0	0	0	0	0	0	0	0	0	0	0	0	0.1	0	0
HB7	58.501	26.9061	57	person D	2017-05-31	yes	excluded	excluded	excluded	excluded	excluded	excluded		4	4	100	0	0.1	0.3	0	0	0	0	0	0	0	0	0.2	0	0	0	0	0	0	0	0	0	0	0	0	0	0	0	0	0	0	0	0	0
HB8	58.5907	25.247	29	person D	2017-06-05	yes	excluded	excluded	excluded	excluded	excluded	excluded		3	3	100	0	0	0.4	0	0	0	0	0	0	0	0	0.1	0	0	0	0	0	0	0	0	0	0	0	0	0	0	0	0	0	0	0	0	0
HB9	57.7524	26.2552	69	person D	2017-06-02	yes	excluded	excluded	excluded	excluded	excluded	excluded		8	6	99.8	0	0.2	0.2	0.1	0.1	0	0	0	0	0	0	0.1	0	0	0	0	0	0	0	0.1	0	0	0.1	0	0	0	0	0	0	0	0	0	0
IH.A01	59.0673	27.5277	40	person C	2013-07-27	excluded	excluded	excluded	excluded	excluded	excluded	excluded		1	1	100	0	0	0	0	0	0	100	0	0	0	0	0	0	0	0	0	0	0	0	0	0	0	0	0	0	0	0	0	0	0	0	0	0
IH.A03	59.0656	27.4805	40	person C	2013-07-30	excluded	excluded	excluded	excluded	excluded	excluded	excluded		2	2	100	0	0	0	0	0	0	99.9	0	0	0	0	0.1	0	0	0	0	0	0	0	0	0	0	0	0	0	0	0	0	0	0	0	0	0
IH.A12	59.0773	27.4879	40	person C	2013-07-25	yes	yes	yes	excluded	yes	yes	excluded		2	2	100	0	0	0.1	0	0	0	100	0	0	0	0	0	0	0	0	0	0	0	0	0	0	0	0	0	0	0	0	0	0	0	0	0	0
IH.A14	59.0589	27.5083	40	person C	2013-07-25	yes	yes	yes	excluded	yes	yes	excluded		1	1	100	0	0	0	0	0	0	100	0	0	0	0	0	0	0	0	0	0	0	0	0	0	0	0	0	0	0	0	0	0	0	0	0	0
IH.A20	59.1023	27.4188	40	person C	2013-07-30	yes	yes	yes	excluded	yes	yes	excluded		1	1	100	0	0	0	0	0	0	100	0	0	0	0	0	0	0	0	0	0	0	0	0	0	0	0	0	0	0	0	0	0	0	0	0	0
IH.A21	59.1001	27.4131	40	person C	2013-07-30	yes	yes	yes	excluded	yes	yes	excluded		2	2	100	0	0	0	0	0	0	99.9	0	0	0	0	0.1	0	0	0	0	0	0	0	0	0	0	0	0	0	0	0	0	0	0	0	0	0
IH.A31	59.1006	27.4371	40	person C	2013-07-29	yes	yes	yes	excluded	yes	yes	excluded		1	1	100	0	0	0	0	0	0	100	0	0	0	0	0	0	0	0	0	0	0	0	0	0	0	0	0	0	0	0	0	0	0	0	0	0
IH.A36	59.0826	27.4557	40	person C	2013-07-28	yes	yes	yes	excluded	yes	yes	excluded		1	1	100	0	0	0	0	0	0	100	0	0	0	0	0	0	0	0	0	0	0	0	0	0	0	0	0	0	0	0	0	0	0	0	0	0
IH.A39	59.0619	27.5162	40	person C	2013-07-27	yes	yes	yes	excluded	yes	yes	excluded		1	1	100	0	0	0	0	0	0	100	0	0	0	0	0	0	0	0	0	0	0	0	0	0	0	0	0	0	0	0	0	0	0	0	0	0
IH.A51	59.0771	27.4582	40	person C	2013-07-28	yes	yes	yes	excluded	yes	yes	excluded		1	1	100	0	0	0	0	0	0	100	0	0	0	0	0	0	0	0	0	0	0	0	0	0	0	0	0	0	0	0	0	0	0	0	0	0
IH.A56	59.0618	27.5112	40	person C	2013-07-27	yes	yes	yes	excluded	yes	yes	excluded		1	1	100	0	0	0	0	0	0	100	0	0	0	0	0	0	0	0	0	0	0	0	0	0	0	0	0	0	0	0	0	0	0	0	0	0
IH.A61	59.0579	27.5019	40	person C	2013-07-24	yes	yes	yes	excluded	yes	yes	excluded		3	3	100	0	0	3	0	0	0	97	0	0	0	0	0.1	0	0	0	0	0	0	0	0	0	0	0	0	0	0	0	0	0	0	0	0	0
IH.A72	59.0553	27.5074	40	person C	2013-07-25	yes	yes	yes	excluded	excluded	yes	excluded		3	3	100	0	0	10	0	0	0	90	0	0	0	0	0.1	0	0	0	0	0	0	0	0	0	0	0	0	0	0	0	0	0	0	0	0	0
IH.A78	59.0764	27.4764	40	person C	2013-07-31	yes	yes	yes	excluded	excluded	yes	excluded		4	4	100	0	1	11	0	0	0	88	0	0	0	0	0.1	0	0	0	0	0	0	0	0	0	0	0	0	0	0	0	0	0	0	0	0	0
IH.A89	59.0972	27.4316	40	person C	2013-07-29	yes	yes	yes	excluded	yes	yes	excluded		1	1	100	0	0	0	0	0	0	100	0	0	0	0	0	0	0	0	0	0	0	0	0	0	0	0	0	0	0	0	0	0	0	0	0	0
IH.A90	59.0606	27.5044	40	person C	2013-07-24	yes	yes	yes	excluded	yes	yes	excluded		3	3	100	0	0	1	0	0	0	99	0	0	0	0	0.1	0	0	0	0	0	0	0	0	0	0	0	0	0	0	0	0	0	0	0	0	0
IH.A93	59.0729	27.4353	40	person C	2013-07-31	yes	yes	yes	excluded	yes	yes	excluded		2	2	100	0	0	4	0	0	0	96	0	0	0	0	0	0	0	0	0	0	0	0	0	0	0	0	0	0	0	0	0	0	0	0	0	0
IH.K01	57.6824	26.5988	100	person C	2013-07-04	yes	yes	yes	excluded	yes	yes	excluded		1	1	100	0	0	0	0	0	0	100	0	0	0	0	0	0	0	0	0	0	0	0	0	0	0	0	0	0	0	0	0	0	0	0	0	0
IH.K02	57.6726	26.5691	100	person C	2013-07-05	yes	yes	yes	excluded	excluded	yes	excluded		1	1	100	0	0	0	0	0	0	100	0	0	0	0	0	0	0	0	0	0	0	0	0	0	0	0	0	0	0	0	0	0	0	0	0	0
IH.K05	57.6823	26.6012	100	person C	2013-07-04	yes	yes	yes	excluded	yes	yes	excluded		2	2	100	0	0	0	0	0	0	100	0	0	0	0	0.1	0	0	0	0	0	0	0	0	0	0	0	0	0	0	0	0	0	0	0	0	0
IH.K07	57.6669	26.6047	100	person C	2013-07-05	yes	yes	yes	excluded	excluded	yes	excluded		1	1	100	0	0	0	0	0	0	100	0	0	0	0	0	0	0	0	0	0	0	0	0	0	0	0	0	0	0	0	0	0	0	0	0	0
IH.K10	57.6764	26.5529	100	person C	2013-07-03	yes	yes	yes	excluded	excluded	yes	excluded		1	1	100	0	0	0	0	0	0	100	0	0	0	0	0	0	0	0	0	0	0	0	0	0	0	0	0	0	0	0	0	0	0	0	0	0
IH.K13	57.6567	26.4493	100	person C	2013-07-06	yes	yes	yes	excluded	excluded	yes	excluded		4	4	100	0	20	5	0	0	0	75	0	0	0	0	0.1	0	0	0	0	0	0	0	0	0	0	0	0	0	0	0	0	0	0	0	0	0
IH.K16	57.6652	26.4683	100	person C	2013-07-01	yes	yes	yes	excluded	yes	yes	excluded		3	3	100	0	5	5	0	0	0	90	0	0	0	0	0	0	0	0	0	0	0	0	0	0	0	0	0	0	0	0	0	0	0	0	0	0
IH.K17	57.6457	26.4148	100	person C	2013-06-28	yes	yes	yes	excluded	excluded	yes	excluded		1	1	100	0	0	0	0	0	0	100	0	0	0	0	0	0	0	0	0	0	0	0	0	0	0	0	0	0	0	0	0	0	0	0	0	0
IH.K21	57.6541	26.4972	100	person C	2013-07-02	yes	yes	yes	excluded	excluded	yes	excluded		3	3	100	0	15	8	0	0	0	77	0	0	0	0	0	0	0	0	0	0	0	0	0	0	0	0	0	0	0	0	0	0	0	0	0	0
IH.K22	57.6524	26.495	100	person C	2013-07-01	yes	yes	yes	excluded	excluded	yes	excluded		2	2	100	0	0	0	0	0	0	99.9	0	0	0	0	0.1	0	0	0	0	0	0	0	0	0	0	0	0	0	0	0	0	0	0	0	0	0
IH.K24	57.6687	26.4676	100	person C	2013-07-05	excluded	excluded	excluded	excluded	excluded	excluded	excluded		1	1	100	0	0	0	0	0	0	100	0	0	0	0	0	0	0	0	0	0	0	0	0	0	0	0	0	0	0	0	0	0	0	0	0	0
IH.K29	57.6898	26.4768	100	person C	2013-06-29	yes	yes	yes	excluded	yes	yes	excluded		1	1	100	0	0	0	0	0	0	100	0	0	0	0	0	0	0	0	0	0	0	0	0	0	0	0	0	0	0	0	0	0	0	0	0	0
IH.K35	57.671	26.5578	100	person C	2013-07-03	excluded	excluded	excluded	excluded	excluded	excluded	excluded		1	1	100	0	0	0	0	0	0	100	0	0	0	0	0	0	0	0	0	0	0	0	0	0	0	0	0	0	0	0	0	0	0	0	0	0
IH.K37	57.6655	26.5061	100	person C	2013-07-02	yes	yes	yes	excluded	yes	yes	excluded		1	1	100	0	0	0	0	0	0	100	0	0	0	0	0	0	0	0	0	0	0	0	0	0	0	0	0	0	0	0	0	0	0	0	0	0
IH.K39	57.67	26.4723	100	person C	2013-07-06	excluded	excluded	excluded	excluded	excluded	excluded	excluded		1	1	100	0	0	0	0	0	0	100	0	0	0	0	0	0	0	0	0	0	0	0	0	0	0	0	0	0	0	0	0	0	0	0	0	0
IH.M01	57.9485	27.3418	60	person C	2013-07-10	excluded	excluded	excluded	excluded	excluded	excluded	excluded		1	1	100	0	0	0	0	0	0	100	0	0	0	0	0	0	0	0	0	0	0	0	0	0	0	0	0	0	0	0	0	0	0	0	0	0
IH.M07	57.9246	27.3258	60	person C	2013-07-11	yes	yes	yes	excluded	yes	yes	excluded		1	1	100	0	0	0	0	0	0	100	0	0	0	0	0	0	0	0	0	0	0	0	0	0	0	0	0	0	0	0	0	0	0	0	0	0
IH.M09	57.9374	27.3465	60	person C	2013-07-11	yes	yes	yes	excluded	yes	yes	excluded		1	1	100	0	0	0	0	0	0	100	0	0	0	0	0	0	0	0	0	0	0	0	0	0	0	0	0	0	0	0	0	0	0	0	0	0
IH.M10	57.9409	27.3497	60	person C	2013-07-09	yes	yes	yes	excluded	excluded	yes	excluded		1	1	100	0	0	0	0	0	0	100	0	0	0	0	0	0	0	0	0	0	0	0	0	0	0	0	0	0	0	0	0	0	0	0	0	0
IH.M13	57.9381	27.4035	60	person C	2013-07-10	yes	yes	yes	excluded	excluded	yes	excluded		1	1	100	0	0	0	0	0	0	100	0	0	0	0	0	0	0	0	0	0	0	0	0	0	0	0	0	0	0	0	0	0	0	0	0	0
IH.M14	57.9212	27.3791	60	person C	2013-07-10	yes	yes	yes	excluded	yes	yes	excluded		2	2	100	0	0	7	0	0	0	93	0	0	0	0	0	0	0	0	0	0	0	0	0	0	0	0	0	0	0	0	0	0	0	0	0	0
IH.M16	57.9264	27.405	60	person C	2013-07-15	yes	yes	yes	excluded	yes	yes	excluded		2	2	100	0	0	0	0	0	0	100	0	0	0	0	0.1	0	0	0	0	0	0	0	0	0	0	0	0	0	0	0	0	0	0	0	0	0
IH.M23	57.9608	27.2828	60	person C	2013-07-14	yes	yes	yes	excluded	yes	yes	excluded		1	1	100	0	0	0	0	0	0	100	0	0	0	0	0	0	0	0	0	0	0	0	0	0	0	0	0	0	0	0	0	0	0	0	0	0
IH.M27	57.9384	27.299	60	person C	2013-07-13	yes	yes	yes	excluded	yes	yes	excluded		1	1	100	0	0	0	0	0	0	100	0	0	0	0	0	0	0	0	0	0	0	0	0	0	0	0	0	0	0	0	0	0	0	0	0	0
IH.M30	57.9557	27.3249	60	person C	2013-07-19	yes	yes	yes	excluded	yes	yes	excluded		1	1	100	0	0	0	0	0	0	100	0	0	0	0	0	0	0	0	0	0	0	0	0	0	0	0	0	0	0	0	0	0	0	0	0	0
IH.M33	57.9504	27.3688	60	person C	2013-07-14	yes	yes	yes	excluded	yes	yes	excluded		3	3	100	0	0	50	0	0	0	50	0	0	0	0	0.1	0	0	0	0	0	0	0	0	0	0	0	0	0	0	0	0	0	0	0	0	0
IH.M37	57.9408	27.2926	60	person C	2013-07-13	excluded	excluded	excluded	excluded	excluded	excluded	excluded		1	1	100	0	0	0	0	0	0	100	0	0	0	0	0	0	0	0	0	0	0	0	0	0	0	0	0	0	0	0	0	0	0	0	0	0
IH.M41	57.9386	27.3643	60	person C	2013-07-15	excluded	excluded	excluded	excluded	excluded	excluded	excluded		4	4	100	0	30	30	0	0	0	40	0	0	0	0	0.1	0	0	0	0	0	0	0	0	0	0	0	0	0	0	0	0	0	0	0	0	0
IH.M42	57.933	27.3541	60	person C	2013-07-20	excluded	excluded	excluded	excluded	excluded	excluded	excluded		1	1	100	0	0	0	0	0	0	100	0	0	0	0	0	0	0	0	0	0	0	0	0	0	0	0	0	0	0	0	0	0	0	0	0	0
IH.M45	57.9602	27.2862	60	person C	2013-07-14	yes	yes	yes	excluded	yes	yes	excluded		3	3	100	0	0	5	0	0	0	95	0	0	0	0	0.1	0	0	0	0	0	0	0	0	0	0	0	0	0	0	0	0	0	0	0	0	0
IH.M46	57.9382	27.3527	60	person C	2013-07-15	yes	yes	yes	excluded	yes	yes	excluded		3	3	100	0	0	2	0	0	0	98	0	0	0	0	0.1	0	0	0	0	0	0	0	0	0	0	0	0	0	0	0	0	0	0	0	0	0
IH.M47	57.9389	27.352	60	person C	2013-07-20	yes	yes	yes	excluded	yes	yes	excluded		1	1	100	0	0	0	0	0	0	100	0	0	0	0	0	0	0	0	0	0	0	0	0	0	0	0	0	0	0	0	0	0	0	0	0	0
IH.M48	57.9237	27.2948	60	person C	2013-07-20	excluded	excluded	excluded	excluded	excluded	excluded	excluded		1	1	100	0	0	0	0	0	0	100	0	0	0	0	0	0	0	0	0	0	0	0	0	0	0	0	0	0	0	0	0	0	0	0	0	0
S208	58.1568	22.5004	6	person H	2012-05-17	yes	yes	yes	excluded	yes	yes	excluded		9	1	94	0	0	0	92	1	1	0	0	0	0	0	0	0	0	0	0	0	0	0	2	1	2	0.8	0	0	0.1	0	0	0.1	0	0	0	0
S209	58.4927	22.522	3	person H	2012-05-18	yes	yes	yes	excluded	yes	yes	excluded		14	5	60	0	1	6	0	8	20	0	0	25	0	0	0	0	0	0	0	0	0	0	10	20	9	0.5	0.1	0	0.1	0	0	0.1	0	0.1	0.1	0
S225	58.3701	26.5561	43	person B	2013-05-20	yes	yes	yes	yes	excluded	yes	excluded		1	1	100	0	100	0	0	0	0	0	0	0	0	0	0	0	0	0	0	0	0	0	0	0	0	0	0	0	0	0	0	0	0	0	0	0
S226	58.4176	26.588	47	person B	2013-05-21	yes	yes	yes	excluded	excluded	yes	excluded		2	2	100	0	99	1	0	0	0	0	0	0	0	0	0	0	0	0	0	0	0	0	0	0	0	0	0	0	0	0	0	0	0	0	0	0
S227	58.1367	25.5407	70	person H	2013-07-02	yes	yes	yes	excluded	excluded	yes	excluded		5	1	99.7	0	0	0	0	0	99.6	0	0	0	0	0	0	0	0	0	0.1	0	0	0	0	0.1	0	0	0.1	0	0	0	0	0	0	0	0	0
S228	58.352	26.6046	51	person H	2013-07-10	yes	yes	yes	excluded	excluded	yes	excluded		3	1	99	0	0	99	0	0	0	0	0	0	0	0	0	0	0	0	0	0	0	0	0.1	0	0	0.9	0	0	0	0	0	0	0	0	0	0
S229	58.1362	27.0119	65	person H	2013-07-12	yes	yes	excluded	excluded	excluded	excluded	yes		1	1	100	0	0	0	0	100	0	0	0	0	0	0	0	0	0	0	0	0	0	0	0	0	0	0	0	0	0	0	0	0	0	0	0	0
S246	58.4255	26.5296	52	person H	2013-08-15	yes	yes	yes	excluded	yes	excluded	excluded		1	1	100	0	0	0	0	0	0	0	0	0	0	100	0	0	0	0	0	0	0	0	0	0	0	0	0	0	0	0	0	0	0	0	0	0
S249	57.8779	27.6895	60	person H	2013-09-29	yes	yes	yes	excluded	excluded	yes	excluded		1	1	100	0	0	0	0	0	0	100	0	0	0	0	0	0	0	0	0	0	0	0	0	0	0	0	0	0	0	0	0	0	0	0	0	0
S270	58.2038	26.8082	60	person H	2014-05-01	yes	yes	yes	excluded	excluded	yes	excluded		2	1	99	99	0	0	0	0	0	0	0	0	0	0	0	0	0	0	0	0	0	0	1	0	0	0	0	0	0	0	0	0	0	0	0	0
S271	59.3969	24.7292	40	person H	2014-07-06	yes	yes	yes	excluded	excluded	yes	excluded		4	1	100	0	0	0	0	0	0	99.7	0	0	0	0	0	0	0	0	0.3	0	0	0	0	0	0	0	0	0	0	0	0	0	0	0	0	0
S272	58.3325	21.9648	10	person H	2014-07-01	yes	yes	yes	excluded	yes	yes	excluded		3	3	100	0	37	0	0	0	25	38	0	0	0	0	0	0	0	0	0	0	0	0	0	0	0	0	0	0	0	0	0	0	0	0	0	0
S273	58.38	22.105	20	person H	2014-07-01	yes	yes	yes	excluded	excluded	yes	excluded		3	3	100	0	7	0	0	0	0	85	0	8	0	0	0	0	0	0	0	0	0	0	0	0	0	0	0	0	0	0	0	0	0	0	0	0
S274	57.9354	27.0355	82	person H	2014-07-19	yes	yes	excluded	excluded	excluded	excluded	yes		5	1	98.5	0	0	0	97	1	0.5	0	0	0	0	0	0	0	0	0	0	0	0	0	1	0.5	0	0	0	0	0	0	0	0	0	0	0	0
S276	59.4641	24.4614	25	person H	2014-08-20	yes	yes	yes	excluded	yes	yes	excluded		8	4	45	0	0	5	35	0	2	0	0	0	3	0	0	0	0	0	0	0	0	0	25	25	4	0	1	0	0	0	0	0	0	0	0	0
S277	58.0405	27.0525	48	person H	2014-08-21	yes	yes	yes	excluded	excluded	yes	excluded		3	1	99	0	0	0	0	1	0	0	98	0	0	0	0	0	0	0	0	0	0	0	0	0	0	0	0	0	0	0	0	0	0	0	0	0
S278	58.8037	23.0023	8	person F	2014-08-02	yes	yes	yes	excluded	yes	yes	excluded		1	1	100	0	0	0	100	0	0	0	0	0	0	0	0	0	0	0	0	0	0	0	0	0	0	0	0	0	0	0	0	0	0	0	0	0
S280	58.369	26.689	65	person H	2013-08-30	yes	excluded	yes	excluded	excluded	yes	excluded		1	1	100	0	0	100	0	0	0	0	0	0	0	0	0	0	0	0	0	0	0	0	0	0	0	0	0	0	0	0	0	0	0	0	0	0
S281	58.379	26.706	54	person H	2013-08-29	yes	excluded	excluded	excluded	excluded	excluded	excluded		1	1	100	0	0	0	0	100	0	0	0	0	0	0	0	0	0	0	0	0	0	0	0	0	0	0	0	0	0	0	0	0	0	0	0	0
S283	58.3183	26.6166	58	person H	2013-09-05	yes	yes	excluded	excluded	excluded	excluded	excluded		1	1	100	0	0	0	0	0	0	0	0	0	0	100	0	0	0	0	0	0	0	0	0	0	0	0	0	0	0	0	0	0	0	0	0	0
S289	59.0197	26.2319	91	Other	2014-08-09	yes	yes	yes	excluded	excluded	yes	excluded		2	2	100	0	98	0	0	0	0	0	2	0	0	0	0	0	0	0	0	0	0	0	0	0	0	0	0	0	0	0	0	0	0	0	0	0
S325	58.3664	22.6879	20	person C	2014-10-19	yes	yes	yes	excluded	yes	yes	excluded		6	5	99	2	0	1	0	80	15	0	0	0	1	0	0	0	0	0	0	0	0	0	0	0	0	0	0	0	0	0	0	0	0	0	0	0
S326	58.429	26.777	55	person H	2014-10-20	yes	yes	yes	yes	yes	excluded	excluded		5	1	94	0	0	2	0	0	0	0	0	0	1	91	0	0	0	0	0	0	0	0	0	2	0	3	0	0	0	0	1	0	0	0	0	0
S327	58.4461	26.7493	54	person H	2014-10-20	yes	yes	yes	excluded	excluded	excluded	excluded		9	1	95.5	1	0	1	0	0.5	0	0	0	0	92	0	0	0	0.5	0	0	0	0	0	0	0	0	3	1	0	0	0	0	0	0	0	0	0
S328	58.3321	26.7678	33	person H	2014-10-25	yes	yes	yes	yes	excluded	yes	excluded		2	1	99.9	0	0	99.9	0	0	0	0	0	0	0	0	0	0	0	0	0	0	0	0	0	0	0	0	0	0	0	0	0	0	0.1	0	0	0
S329	58.3496	26.7678	35	person H	2014-10-25	yes	yes	excluded	excluded	excluded	excluded	yes		3	1	96.5	0	0	0	0	96.5	0	0	0	0	0	0	0	0	0	0	0	0	0	0	0.5	3	0	0	0	0	0	0	0	0	0	0	0	0
S330	58.3283	26.6123	60	person H	2014-10-26	yes	yes	yes	yes	yes	yes	excluded		10	7	95	1	37	14.5	0	37	0.5	0	3	0	2	0	0	0	0	0	0	0	0	0	2	0	1	2	0	0	0	0	0	0	0	0	0	0
S331	58.2888	26.635	70	person H	2014-10-26	yes	yes	yes	excluded	excluded	yes	excluded		5	2	80	0	0	0	1	70	8	0	1	0	0	0	0	0	0	0	0	0	0	0	0	20	0	0	0	0	0	0	0	0	0	0	0	0
S332	58.2778	26.9858	61	person H	2014-10-29	yes	yes	yes	yes	excluded	excluded	excluded		1	1	100	0	0	0	0	0	0	0	0	0	100	0	0	0	0	0	0	0	0	0	0	0	0	0	0	0	0	0	0	0	0	0	0	0
S333	58.328	26.8188	34	person H	2014-10-29	yes	yes	yes	yes	excluded	yes	excluded		5	1	89	0	0	0	0	0	0	0	89	0	0	0	0	0	0	0	0	0	0	0	8	0.5	0	2	0	0	0	0	0.5	0	0	0	0	0
S334	57.9548	22.1228	10	person H	2014-07-03	yes	yes	excluded	excluded	excluded	yes	excluded		2	1	80	0	0	0	0	0	0	0	0	80	0	0	0	0	0	0	0	0	0	0	20	0	0	0	0	0	0	0	0	0	0	0	0	0
S336	58.3701	26.5561	43	person B	2013-06-25	yes	yes	yes	excluded	excluded	yes	excluded		1	1	100	0	100	0	0	0	0	0	0	0	0	0	0	0	0	0	0	0	0	0	0	0	0	0	0	0	0	0	0	0	0	0	0	0
S337	58.3701	26.5561	43	person B	2013-09-16	yes	yes	yes	excluded	excluded	yes	excluded		1	1	100	0	100	0	0	0	0	0	0	0	0	0	0	0	0	0	0	0	0	0	0	0	0	0	0	0	0	0	0	0	0	0	0	0
S338	58.3701	26.5561	43	person B	2014-05-06	yes	yes	yes	excluded	excluded	yes	excluded		1	1	100	0	100	0	0	0	0	0	0	0	0	0	0	0	0	0	0	0	0	0	0	0	0	0	0	0	0	0	0	0	0	0	0	0
S339	58.3701	26.5561	43	person B	2014-06-26	yes	yes	yes	excluded	excluded	yes	excluded		1	1	100	0	100	0	0	0	0	0	0	0	0	0	0	0	0	0	0	0	0	0	0	0	0	0	0	0	0	0	0	0	0	0	0	0
S340	58.3701	26.5561	43	person B	2014-08-15	yes	yes	yes	excluded	excluded	yes	excluded		1	1	100	0	100	0	0	0	0	0	0	0	0	0	0	0	0	0	0	0	0	0	0	0	0	0	0	0	0	0	0	0	0	0	0	0
S341	58.3701	26.5561	43	person B	2014-09-16	yes	yes	yes	excluded	excluded	yes	excluded		1	1	100	0	100	0	0	0	0	0	0	0	0	0	0	0	0	0	0	0	0	0	0	0	0	0	0	0	0	0	0	0	0	0	0	0
S342	58.4176	26.588	47	person B	2013-08-16	yes	yes	yes	excluded	excluded	yes	excluded		2	2	100	0	99	1	0	0	0	0	0	0	0	0	0	0	0	0	0	0	0	0	0	0	0	0	0	0	0	0	0	0	0	0	0	0
S343	58.4176	26.588	47	person B	2013-09-17	yes	yes	yes	excluded	excluded	yes	excluded		2	2	100	0	99	1	0	0	0	0	0	0	0	0	0	0	0	0	0	0	0	0	0	0	0	0	0	0	0	0	0	0	0	0	0	0
S344	58.4176	26.588	47	person B	2014-05-07	yes	yes	yes	excluded	excluded	yes	excluded		2	2	100	0	99	1	0	0	0	0	0	0	0	0	0	0	0	0	0	0	0	0	0	0	0	0	0	0	0	0	0	0	0	0	0	0
S345	58.4176	26.588	47	person B	2014-06-27	yes	yes	yes	excluded	excluded	yes	excluded		2	2	100	0	99	1	0	0	0	0	0	0	0	0	0	0	0	0	0	0	0	0	0	0	0	0	0	0	0	0	0	0	0	0	0	0
S346	58.4176	26.588	47	person B	2014-08-16	yes	yes	yes	excluded	excluded	yes	excluded		2	2	100	0	99	1	0	0	0	0	0	0	0	0	0	0	0	0	0	0	0	0	0	0	0	0	0	0	0	0	0	0	0	0	0	0
S347	58.4176	26.588	47	person B	2014-09-17	yes	yes	yes	excluded	excluded	yes	excluded		2	2	100	0	99	1	0	0	0	0	0	0	0	0	0	0	0	0	0	0	0	0	0	0	0	0	0	0	0	0	0	0	0	0	0	0
S360	58.3619	26.7492	32	person H	2014-11-16	yes	excluded	excluded	excluded	excluded	excluded	excluded		1	1	100	0	0	0	0	0	0	0	0	0	0	0	0	0	0	0	0	0	0	0	0	0	0	0	0	0	0	0	0	0	0	0	0	0
S364	58.669	23.69	21	Other	2014-12-01	yes	yes	yes	excluded	yes	yes	excluded		4	4	100	40	0	0	10	40	10	0	0	0	0	0	0	0	0	0	0	0	0	0	0	0	0	0	0	0	0	0	0	0	0	0	0	0
S382	58.3676	26.697	67	person H	2014-12-20	yes	excluded	excluded	excluded	excluded	excluded	excluded		3	1	50	0	0	0	0	0	50	0	0	0	0	0	0	0	0	0	0	0	0	0	20	0	0	0	30	0	0	0	0	0	0	0	0	0
S383	58.3889	26.7031	40	person H	2014-12-20	yes	yes	excluded	excluded	excluded	excluded	yes		2	1	99	0	0	99	0	0	0	0	0	0	0	0	0	0	0	0	0	0	0	0	1	0	0	0	0	0	0	0	0	0	0	0	0	0
S446	58.601	23.294	7	person C	2015-05-08	yes	yes	excluded	excluded	excluded	excluded	yes		9	4	96.08	15	0	3	0	75	5	0	0	0	0	0	0	0	0	0	0	0	0	0	0	2	0	0.8	1	0	0.1	0	0	0	0	0	0	0
S447	58.609	23.173	11	person C	2015-05-07	yes	yes	yes	excluded	yes	yes	excluded		8	5	99.7	0	5	49.6	0	0	10	35	0	0	0	0	0.1	0	0	0	0	0	0	0	0	0	0	0	0.1	0	0.1	0	0	0.1	0	0	0	0
S449	58.551	23.0735	3	person C	2015-05-07	yes	yes	yes	excluded	yes	yes	excluded		9	3	94.5	0	0	0.5	0	85	9	0	0	0	0	0	0	0	0	0	0	0	0	0	0	0	0	5	0.1	0	0.1	0	0	0.1	0	0	0	0
S451	58.4594	26.0845	38	person H	2015-05-26	yes	yes	yes	excluded	yes	yes	excluded		17	7	68.5	0	24.5	1	29	9	0	0	1	0	3	0	0	1	0	0	0	0	0	0	16	5.5	6.5	0.5	0.5	0	0	0	0.5	0	0.5	0	0	0
S452	58.4877	26.0504	39	person H	2015-05-26	yes	excluded	excluded	excluded	excluded	excluded	excluded		7	1	95	0	0	0	0	95	0	0	0	0	0	0	0	0	0	0	0	0	0	0	0.9	2	1	0.9	0.1	0	0	0	0	0	0	0	0	0
S453	58.5601	25.5544	74	person H	2015-05-26	yes	yes	yes	excluded	yes	yes	excluded		11	6	93.5	0	15	33	6	14	1.5	24	0	0	0	0	0	0	0	0	0	0	0	0	5	0.5	0	0.4	0.5	0	0	0	0	0	0	0	0	0.1
S454	58.476	25.5154	117	person H	2015-05-26	yes	yes	yes	excluded	yes	yes	excluded		9	4	46	25	10	8	0	0	3	0	0	0	0	0	0	0	0	0	0	0	0	0	1	47	4	1	1	0	0	0	0	0	0	0	0	0
S457	59.1386	27.8175	33	person H	2015-07-04	yes	yes	yes	excluded	yes	yes	excluded		11	6	96.4	0	0	3	47.4	0.4	1.6	0	40	0	0	4	0	0	0	0	0	0	0	0	0.2	0	0	3	0.1	0	0.1	0	0	0.2	0	0	0	0
S458	58.9741	22.8472	7	person B	2015-07-24	yes	yes	yes	excluded	excluded	yes	excluded		5	4	95	25	0	25	0	0	35	0	0	10	0	0	0	0	0	0	0	0	0	0	0	5	0	0	0	0	0	0	0	0	0	0	0	0
S459	58.7884	22.4725	14	person B	2015-07-22	yes	yes	yes	excluded	yes	yes	excluded		8	6	95.9	1	0	8	47.9	35	1	0	0	3	0	0	0	0	0	0	0	0	0	0	0	0	0	0	4	0	0	0	0	0	0.1	0	0	0
S460	58.9341	22.1653	12	person B	2015-07-23	yes	yes	yes	excluded	yes	yes	excluded		3	3	100	0	90	0.5	0	0	0	9.5	0	0	0	0	0	0	0	0	0	0	0	0	0	0	0	0	0	0	0	0	0	0	0	0	0	0
S461	58.8321	23.1234	14	person B	2015-07-24	yes	yes	yes	excluded	yes	yes	excluded		4	2	94	90	0	0	0	0	4	0	0	0	0	0	0	0	0	0	0	0	0	0	0	0	0	4	2	0	0	0	0	0	0	0	0	0
S462	58.8375	23.1228	12	person B	2015-07-24	yes	yes	yes	excluded	yes	yes	excluded		7	3	85.5	0	0	0	0	0	0.5	39	0	46	0	0	0	0	0	0	0	0	0	0	0	0	0	8	5.5	0	0.5	0	0	0	0	0	0	0
S463	58.7546	23.0945	5	person E	2015-07-24	yes	yes	yes	excluded	excluded	yes	excluded		9	3	92.8	5	0	87.3	0	0	0.5	0	0	0	0	0	0	0	0	0	0	0	0	0	0	5	0	0	0	0	0.5	0	0	0.5	0	0.2	0.5	0
S464	58.9855	22.8584	15	person B	2015-07-24	yes	yes	yes	excluded	excluded	yes	excluded		7	4	86	72	2	2	0	0	10	0	0	0	0	0	0	0	0	0	0	0	0	0	0	4	0	6	4	0	0	0	0	0	0	0	0	0
S465	58.8999	22.2581	16	person B	2015-07-23	yes	yes	yes	excluded	yes	yes	excluded		6	3	83	0	21	45	0	0	0	0	0	17	0	0	0	0	0	0	0	0	0	0	0	16.8	0	0.1	0.1	0	0	0	0	0	0	0	0	0
S466	58.9207	22.3319	26	person B	2015-07-23	yes	yes	yes	excluded	yes	yes	excluded		3	3	100	25	55	20	0	0	0	0	0	0	0	0	0	0	0	0	0	0	0	0	0	0	0	0	0	0	0	0	0	0	0	0	0	0
S467	58.9236	22.0562	14	person B	2015-07-23	yes	yes	yes	excluded	yes	yes	excluded		5	2	99.7	0	39.7	0	0	0	0	60	0	0	0	0	0	0	0	0	0	0	0	0	0	0	0	0	0.1	0	0.1	0	0	0.1	0	0	0	0
S468	58.9143	22.6747	25	person B	2015-07-21	yes	excluded	excluded	excluded	excluded	yes	excluded		6	4	99.8	0	3.8	50	0	0	0	45	0	1	0	0	0	0	0	0	0	0	0	0	0	0	0	0	0	0	0	0	0	0	0.1	0	0	0
S469	58.9769	22.8645	12	person B	2015-07-24	yes	yes	yes	excluded	yes	yes	excluded		8	5	74	0	0	15	7	11	11	0	0	30	0	0	0	0	0	0	0	0	0	0	0	8	0	7	11	0	0	0	0	0	0	0	0	0
S470	58.9134	22.5176	32	person B	2015-07-21	yes	yes	yes	excluded	yes	yes	excluded		7	5	99	1	35	0.5	0	0	0	55.5	0	7	0	0	0	0	0	0	0	0	0	0	0	0.5	0	0	0	0	0	0	0	0	0.5	0	0	0
S471	58.8537	22.5657	27	person B	2015-07-21	yes	yes	yes	excluded	yes	yes	excluded		5	4	99.9	0	70	10	0	0	0	15	0	4.9	0	0	0	0	0	0	0	0	0	0	0	0	0	0	0.1	0	0	0	0	0	0	0	0	0
S472	58.7014	22.5055	10	person B	2015-07-22	yes	yes	excluded	excluded	excluded	excluded	yes		10	4	97.5	3	0	4.5	0	80	10	0	0	0	0	0	0	0	0	0	0	0	0	0	0	0	0	0	2	0	0	0	0	0	0.1	0.1	0.1	0
S473	58.7183	22.5256	14	person B	2015-07-22	yes	yes	yes	excluded	yes	yes	excluded		7	3	95.4	89.4	0	5	0	1	0	0	0	0	0	0	0	0	0	0	0	0	0	0	0	3	0	0.1	0.5	0	0	0	0	0	1	0	0	0
S474	58.7181	22.5169	13	person B	2015-07-22	yes	yes	yes	excluded	yes	yes	excluded		10	5	95.6	83.5	0	10	0	1	0.1	0	0	1	0	0	0	0	0	0	0	0	0	0	0	3	0	0.1	0.2	0	0	0	0	0	1	0.1	0	0
S475	58.7182	22.5134	10	person B	2015-07-22	yes	yes	yes	excluded	yes	yes	excluded		10	3	95.3	40.3	0	5	0	50	0	0	0	0	0	0	0	0	0	0	0	0	0	0	0	2	0	1	0.8	0	0.1	0	0	0	0.4	0.2	0.2	0
S476	58.7831	23.0446	9	person B	2015-07-25	yes	yes	yes	excluded	yes	yes	excluded		7	2	82.2	0	0	0	67.2	15	0	0	0	0	0	0	0	0	0	0	0	0	0	0	17	0.1	0	0	0	0	0.1	0	0	0.5	0	0.1	0	0
S477	58.7804	23.0481	10	person B	2015-07-25	yes	yes	yes	excluded	excluded	excluded	yes		11	4	88.6	0.1	0	2	0.5	86	0	0	0	0	0	0	0	0	0	0	0	0	0	0	5.5	0.4	0	0	0.1	0	0	0	0	0.1	0	0.2	5	0
S478	58.7749	23.0472	7	person B	2015-07-25	yes	yes	yes	excluded	excluded	yes	excluded		10	4	94.4	0	0	93.7	0	0.1	0.1	0.5	0	0	0	0	0	0	0	0	0	0	0	0	0.1	0	0	0	0.1	0	0.2	0	0	0.2	0	1.5	3.5	0
S479	58.909	23.6384	15	person B	2015-07-26	yes	yes	yes	excluded	yes	yes	excluded		4	2	99.8	0	0	0	0	85.2	14.6	0	0	0	0	0	0	0	0	0	0	0	0	0	0	0	0	0.1	0.1	0	0	0	0	0	0	0	0	0
S480	58.8041	25.2225	65	person B	2015-07-26	yes	yes	yes	excluded	yes	yes	excluded		3	2	99.9	90	9.9	0	0	0	0	0	0	0	0	0	0	0	0	0	0	0	0	0	0	0	0	0	0.1	0	0	0	0	0	0	0	0	0
S481	58.801	25.2653	62	person B	2015-07-26	yes	excluded	excluded	excluded	excluded	excluded	excluded		5	3	99.8	0	0	0.5	99	0.3	0	0	0	0	0	0	0	0	0	0	0	0	0	0	0.1	0	0	0	0	0	0	0	0	0	0	0	0	0
S482	59.3267	24.5699	36	person H	2015-08-22	yes	yes	excluded	excluded	excluded	excluded	yes		17	9	93.1	0	4	2	2	75.6	0.5	0	1	3	3	0	0	0	0	2	0	0	0	0	4	2	0.1	0.2	0.1	0	0.1	0	0	0	0	0	0	0
S483	58.1843	27.3847	45	person H	2015-08-23	yes	yes	yes	yes	excluded	excluded	excluded		13	6	93.4	1	1	5	30	52.4	0	0	0	0	4	0	0	0	0	0	0	0	0	0	4	1	1	0	0.1	0	0.1	0	0	0	0	0	0	0
S484	58.217	27.4399	31	person H	2015-08-23	yes	yes	excluded	excluded	yes	yes	excluded		11	1	85.5	0	0	0	0.1	0	0	0	2	83.2	0	0.2	0	0	0	0	0	0	0	0	2	10	0.1	2	0.1	0	0	0	0	0.2	0	0	0	0.1
S485	58.2017	26.5791	106	person H	2015-08-26	yes	yes	yes	excluded	yes	yes	excluded		12	6	99	0.3	0	10	77.5	0	0	0	10	0	0.2	1	0	0	0	0	0	0	0	0	0	0	0	0.2	0.1	0	0.2	0	0	0.2	0	0.2	0.1	0
S487	58.1896	26.2061	103	person E	2015-08-23	yes	yes	excluded	excluded	excluded	excluded	yes		4	2	98.9	0	0	0	98.8	0	0.1	0	0	0	0	0	0	0	0	0	0	0	0	0	1	0	0	0	0	0	0	0	0	0	0	0	0	0
S488	58.2285	26.2963	88	person E	2015-08-23	yes	yes	excluded	excluded	excluded	excluded	yes		7	2	87.9	0	0	0	42.9	45	0	0	0	0	0	0	0	0	0	0	0	0	0	0	1	5	5	0	0	0	0	0	0	0	0	0	0	0
S490	58.2385	26.2161	38	person E	2015-09-06	yes	yes	excluded	excluded	excluded	excluded	yes		5	2	80	0	0	0	20	60	0	0	0	0	0	0	0	0	0	0	0	0	0	0	5	5	10	0	0	0	0	0	0	0	0	0	0	0
S491	59.3702	27.5	40	person E	2015-09-18	yes	yes	yes	excluded	yes	yes	excluded		8	5	99.7	0	5	1	0	0	0	85.6	8	0	0	0	0.1	0	0	0	0	0	0	0	0	0	0	0.1	0.1	0	0	0	0	0	0	0.1	0	0
S493	58.6758	24.603	34	person E	2015-09-24	yes	yes	yes	excluded	yes	yes	excluded		9	5	99.6	0	8	6	10	0	61.6	14	0	0	0	0	0	0	0	0	0	0	0	0	0	0	0	0.1	0.1	0	0.1	0	0	0.1	0	0	0	0
S495	58.3701	26.5561	43	person B	2015-09-22	yes	yes	yes	excluded	excluded	yes	excluded		1	1	100	0	100	0	0	0	0	0	0	0	0	0	0	0	0	0	0	0	0	0	0	0	0	0	0	0	0	0	0	0	0	0	0	0
S496	58.4176	26.588	47	person B	2015-05-05	yes	yes	yes	excluded	excluded	yes	excluded		2	2	100	0	99	1	0	0	0	0	0	0	0	0	0	0	0	0	0	0	0	0	0	0	0	0	0	0	0	0	0	0	0	0	0	0
S497	58.4176	26.588	47	person B	2015-06-26	yes	yes	yes	excluded	excluded	yes	excluded		2	2	100	0	99	1	0	0	0	0	0	0	0	0	0	0	0	0	0	0	0	0	0	0	0	0	0	0	0	0	0	0	0	0	0	0
S498	58.4176	26.588	47	person B	2015-08-18	yes	yes	yes	excluded	excluded	yes	excluded		2	2	100	0	99	1	0	0	0	0	0	0	0	0	0	0	0	0	0	0	0	0	0	0	0	0	0	0	0	0	0	0	0	0	0	0
S499	58.4176	26.588	47	person B	2015-09-22	yes	yes	yes	excluded	excluded	yes	excluded		2	2	100	0	99	1	0	0	0	0	0	0	0	0	0	0	0	0	0	0	0	0	0	0	0	0	0	0	0	0	0	0	0	0	0	0
s500	58.548	23.9912	32	person F	2015-07-12	yes	yes	yes	excluded	yes	yes	excluded		8	6	59.94	25	1	2	10	12	10	0	0	0	0	0	0	0	0	0	0	0	0	0	0	40	0.1	0	0	0	0	0	0	0	0	0	0	0
s501	58.5084	24.1085	24	person F	2015-07-12	yes	yes	yes	excluded	yes	yes	excluded		6	5	75	29	1	29	0	15	1	0	0	0	0	0	0	0	0	0	0	0	0	0	0	25	0	0	0	0	0	0	0	0	0	0	0	0
s502	58.5021	24.1147	23	person F	2015-07-12	yes	yes	excluded	excluded	excluded	excluded	yes		7	5	49.8	0	2	19.8	0	24	2	0	2	0	0	0	0	0	0	0	0	0	0	0	0	50	0	0.2	0	0	0	0	0	0	0	0	0	0
s503	58.4929	24.1366	32	person F	2015-07-12	yes	yes	yes	yes	excluded	excluded	excluded		5	3	49.95	0	0	5	15	0	30	0	0	0	0	0	0	0	0	0	0	0	0	0	0	50	0	0	0	0	0	0	0	0.1	0	0	0	0
s504	58.5883	24.3544	21	person F	2015-07-13	yes	yes	yes	excluded	yes	yes	excluded		6	5	99	80	6	9	1	0	3	0	0	0	0	0	0	0	0	0	0	0	0	0	1	0	0	0	0	0	0	0	0	0	0	0	0	0
s505	58.3798	24.0588	29	person F	2015-07-13	yes	yes	yes	excluded	yes	yes	excluded		6	5	99.8	0	25	60.8	5	0	4	5	0	0	0	0	0	0	0	0	0	0	0	0	0	0	0	0	0.2	0	0	0	0	0	0	0	0	0
s506	58.3972	24.0931	30	person F	2015-07-13	yes	yes	yes	excluded	yes	yes	excluded		5	4	99.8	0	25	10	34.8	0	0	0	0	30	0	0	0	0	0	0	0	0	0	0	0	0	0	0.2	0	0	0	0	0	0	0	0	0	0
s507	58.0403	26.4606	122	person F	2015-07-05	yes	yes	yes	excluded	yes	yes	excluded		5	4	97	0	35	35	22	5	0	0	0	0	0	0	0	0	0	0	0	0	0	0	3	0	0	0	0	0	0	0	0	0	0	0	0	0
s508	59.0826	23.7377	20	person F	2015-08-02	yes	yes	yes	excluded	excluded	excluded	excluded		3	2	30	0	10	0	20	0	0	0	0	0	0	0	0	0	0	0	0	0	0	0	0	70	0	0	0	0	0	0	0	0	0	0	0	0
s509	59.003	23.484	5	person F	2015-08-02	yes	yes	yes	excluded	yes	yes	excluded		4	4	100	60	0	20	0	0	0	15	0	5	0	0	0	0	0	0	0	0	0	0	0	0	0	0	0	0	0	0	0	0	0	0	0	0
s510	58.1282	23.9815	7	person F	2015-08-22	yes	yes	yes	excluded	excluded	excluded	excluded		4	2	97.9	0	0	0	0	0	3	95	0	0	0	0	0	0	0	0	0	0	0	0	0	0	0	0	2	0	0	0	0	0.1	0	0	0	0
s511	58.1408	23.9902	5	person F	2015-08-22	yes	yes	yes	excluded	excluded	excluded	yes		4	2	65	0	0	0	0	0	33	0	0	32	0	0	0	0	0	0	0	0	0	0	25	0	0	10	0	0	0	0	0	0	0	0	0	0
s512	58.1326	23.9707	3	person F	2015-08-22	yes	yes	yes	excluded	excluded	excluded	excluded		3	2	60	0	0	0	0	0	40	0	0	20	0	0	0	0	0	0	0	0	0	0	0	40	0	0	0	0	0	0	0	0	0	0	0	0
S516	58.3701	26.5561	43	person B	2015-05-04	yes	yes	yes	excluded	excluded	yes	excluded		1	1	100	0	100	0	0	0	0	0	0	0	0	0	0	0	0	0	0	0	0	0	0	0	0	0	0	0	0	0	0	0	0	0	0	0
S517	58.3701	26.5561	43	person B	2015-06-25	yes	yes	yes	excluded	excluded	yes	excluded		1	1	100	0	100	0	0	0	0	0	0	0	0	0	0	0	0	0	0	0	0	0	0	0	0	0	0	0	0	0	0	0	0	0	0	0
S518	58.3701	26.5561	43	person B	2015-08-18	yes	yes	yes	excluded	excluded	yes	excluded		1	1	100	0	100	0	0	0	0	0	0	0	0	0	0	0	0	0	0	0	0	0	0	0	0	0	0	0	0	0	0	0	0	0	0	0
S543	59.4561	26.0051	80	Other	2015-09-26	yes	yes	yes	excluded	yes	yes	excluded		6	3	99	0	6	3	0	0	0	90	0	0	0	0	0	0	0	0	0	0	0	0	0	0	0	0	0.5	0	0	0	0	0	0.4	0	0.1	0
S544	59.4228	26.1435	85	Other	2015-09-26	yes	yes	excluded	excluded	excluded	excluded	yes		6	2	91.4	0	0	0	5	86.4	0	0	0	0	0	0	0	0	0	0	0	0	0	0	7	0	0	0	1	0	0.3	0	0	0	0	0	0	0
S546	59.4965	26.3097	62	Other	2015-09-26	yes	yes	yes	excluded	yes	yes	excluded		6	4	98.9	0	8	0	60	0	0.9	30	0	0	0	0	0	0	0	0	0	0	0	0	0	0	0	0	1	0	0.1	0	0	0	0	0	0	0
S547	59.3901	26.3754	64	Other	2015-09-26	yes	yes	excluded	excluded	excluded	excluded	yes		9	5	95	0	3	1	74	15	0	2	0	0	0	0	0	0	0	0	0	0	0	0	2	2	0	0.5	0.5	0	0	0	0	0	0	0	0	0
S548	59.04	26.7449	90	person B	2015-10-18	yes	yes	yes	excluded	yes	yes	excluded		6	5	99.9	31	40	24.8	0	0	0.1	4	0	0	0	0	0	0	0	0	0	0	0	0	0	0	0	0	0.1	0	0	0	0	0	0	0	0	0
S549	59.2756	26.3543	116	person B	2015-10-17	yes	yes	yes	excluded	excluded	yes	excluded		9	5	98.5	15	0.5	0	55	23	5	0	0	0	0	0	0	0	0	0	0	0	0	0	1	0	0	0	0.2	0	0.2	0	0	0.1	0	0	0	0
S550	57.5512	26.5576	76	person B	2015-09-13	yes	yes	excluded	excluded	excluded	excluded	yes		12	6	94.6	0	0	2	46	3	0.6	40	0	0	0	3	0	0	0	0	0	0	0	0	3	0	0	2	0.1	0	0.1	0	0	0.1	0	0	0	0
S551	59.2819	26.2523	129	person B	2015-10-11	yes	yes	excluded	excluded	excluded	excluded	yes		1	1	100	0	0	0	0	100	0	0	0	0	0	0	0	0	0	0	0	0	0	0	0	0	0	0	0	0	0	0	0	0	0	0	0	0
S552	58.9652	26.6024	107	person B	2015-10-18	yes	yes	yes	excluded	yes	yes	excluded		7	5	94	47.9	20	1	25	0.1	0	0	0	0	0	0	0	0	0	0	0	0	0	0	1	0	5	0	0	0	0	0	0	0	0	0	0	0
S553	59.3041	26.245	127	person B	2015-09-20	yes	yes	yes	excluded	yes	yes	excluded		8	5	99.6	20	14	8.4	0	43.2	14	0	0	0	0	0	0	0	0	0	0	0	0	0	0	0	0	0.1	0	0	0.2	0	0	0.1	0	0	0	0
S554	59.3217	26.2621	104	person B	2015-09-20	yes	yes	excluded	excluded	excluded	excluded	yes		6	4	99.7	0	0.1	64.5	0	35	0.1	0	0	0	0	0	0	0	0	0	0	0	0	0	0.2	0	0	0	0.1	0	0	0	0	0	0	0	0	0
S556	59.1972	26.1565	139	person B	2015-09-06	yes	yes	yes	excluded	yes	yes	excluded		8	4	95.7	0	30	63.6	0	0	1.9	0	0.2	0	0	0	0	0	0	0	0	0	0	0	0	0	0.1	0	0.1	0	4	0	0	0.1	0	0	0	0
S557	59.0984	26.5345	130	person B	2015-10-11	yes	yes	excluded	excluded	excluded	excluded	yes		11	5	57.4	0	13.2	0	11	20	11	0	0	0	2.2	0	0	0	0	0	0	0	0	0	24.3	7	6.6	0.2	4.4	0	0.1	0	0	0	0	0	0	0
S558	59.3382	26.3507	108	person B	2015-09-26	yes	yes	excluded	excluded	excluded	excluded	yes		8	3	98.2	0	0	0	50.2	45	3	0	0	0	0	0	0	0	0	0	0	0	0	0	1	0	0	0.1	0.4	0	0.2	0	0	0.1	0	0	0	0
S559	59.1359	26.1634	135	person B	2015-09-06	yes	yes	yes	excluded	excluded	yes	excluded		7	4	98.8	3	2	0	92.8	0	1	0	0	0	0	0	0	0	0	0	0	0	0	0	1	0	0.1	0	0	0	0.1	0	0	0	0	0	0	0
S560	58.9926	26.3414	140	person B	2015-10-09	yes	yes	yes	excluded	excluded	yes	excluded		10	7	99.4	20	4	0.8	74	0.2	0.2	0	0.2	0	0	0	0	0	0	0	0	0	0	0	0.3	0	0	0	0	0	0	0	0	0.2	0	0	0	0
S561	59.1667	26.0731	121	person B	2015-09-06	yes	yes	excluded	excluded	excluded	excluded	yes		10	7	90.3	12	22	28.4	0	0	6.8	11	0.1	0	10	0	0	0	0	0	0	0	0	0	0	0	0	0	3.5	0	3	0	0	0	0	3.2	0	0
S562	59.1243	26.3155	135	person B	2015-10-17	yes	yes	yes	excluded	yes	yes	excluded		7	4	99.7	0	47	52	0	0	0.5	0.2	0	0	0	0	0	0	0	0	0	0	0	0	0	0.1	0	0	0	0	0.1	0	0	0.1	0	0	0	0
S563	59.2057	26.3244	128	person B	2015-07-30	yes	yes	yes	excluded	excluded	yes	excluded		9	6	97.6	22	9.3	42	0	0	17.7	2.2	0	0	4.4	0	0	0	0	0	0	0	0	0	0	0	0	0	2.2	0	0.1	0	0	0.1	0	0	0	0
S564	59.2087	26.386	142	person B	2015-07-30	yes	yes	yes	excluded	yes	yes	excluded		9	7	96.5	3	4	30	0	49.5	4	1	5	0	0	0	0	0	0	0	0	0	0	0	0	0	0	0.5	3	0	0	0	0	0	0	0	0	0
S565	59.2908	26.432	111	person B	2015-10-17	yes	yes	yes	excluded	yes	yes	excluded		5	4	99.9	0	0	7.6	0	65.2	15.1	0	12	0	0	0	0	0	0	0	0	0	0	0	0.1	0	0	0	0	0	0	0	0	0	0	0	0	0
S566	59.2078	26.4348	132	person B	2015-07-30	yes	yes	excluded	excluded	excluded	excluded	yes		1	1	100	0	0	0	0	100	0	0	0	0	0	0	0	0	0	0	0	0	0	0	0	0	0	0	0	0	0	0	0	0	0	0	0	0
S569	58.3782	22.2102	33.5	person C	2015-09-25	yes	yes	yes	excluded	yes	yes	excluded		17	6	91.8	57.8	10	4	0	15	0	4	1	0	0	0	0	0	0	0	0	0	0	0	0	2	4	0	0.5	0	0.1	0.1	0	0	0.1	0.1	1	0.1
S570	58.4796	22.9458	10	person C	2015-09-27	yes	excluded	excluded	excluded	excluded	yes	excluded		5	1	93.8	0	0	93.8	0	0	0	0	0	0	0	0	0	0	0	0	0	0	0	0	0	0	0	0	0.1	0	0	0	0	0	3	0.1	0	0
S572	58.4914	22.2158	6.5	person C	2015-09-25	yes	yes	yes	excluded	yes	yes	excluded		15	8	90.1	25	12	10	0	25	0.1	12	1	5	0	0	0	0	0	0	0	0	0	0	0.1	8	0	0	0	0	0	0.1	0	0	1	0	0.5	0.1
S573	58.4358	22.0408	15.5	person C	2015-09-25	yes	yes	yes	excluded	yes	yes	excluded		15	9	97.62	0	12	5	0	1	0.1	80	0.1	0	0	0	0.2	0	0	0	0	0	0	0	0	0	0	0	0.1	0	0.1	0	0	0	1	0.1	1	0.1
S574	58.4672	22.3082	21	person C	2015-09-25	yes	yes	excluded	excluded	excluded	excluded	yes		12	3	86.4	0	5	7	74.4	0	0	0	0	0	0	0	0	0	0	0	0	0	0	0	5	3	5	0.1	0.1	0	0	0	0	0.1	0	0	0	0.1
S576	57.5369	26.5862	82	person H	2015-09-14	yes	yes	yes	excluded	excluded	excluded	excluded		14	6	84.8	1	10	10	25	33.8	0	0	0	0	5	0	0	0	0	0	0	0	0	0	1	1	0	1	1	0	0	0	0	0	0	0.1	0	0
S577	58.0309	26.3988	152	person C	2015-09-11	yes	yes	yes	excluded	yes	yes	excluded		13	7	99.4	0	59.4	30	0	1	5	1	2	0	1	0	0	0	0	0	0	0	0	0	0.1	0	0	0	0.1	0	0.1	0.1	0.1	0.1	0	0	0	0
S578	57.582	26.6492	81	person F	2015-09-14	yes	yes	yes	excluded	yes	yes	excluded		5	5	100	27	31	22	0	0	2	18	0	0	0	0	0	0	0	0	0	0	0	0	0	0	0	0	0	0	0	0	0	0	0	0	0	0
S579	57.5723	26.667	83	person F	2015-09-14	yes	yes	excluded	excluded	excluded	excluded	yes		5	4	99	0	15	0	4	80	0.1	0	0	0	0	0	0	0	0	0	0	0	0	0	1	0	0	0	0	0	0	0	0	0	0	0	0	0
S580	58.2831	24.7252	25	person F	2015-11-15	yes	yes	yes	excluded	yes	yes	excluded		6	4	99.4	41	41	15.4	0	0	0	0	0	2	0	0	0	0	0	0	0	0	0	0	0.5	0	0	0.1	0	0	0	0	0	0	0	0	0	0
S581	58.3128	24.6853	17	person F	2015-11-15	yes	yes	excluded	excluded	excluded	excluded	yes		8	7	96	20	30	8	7	25	1	0	0	5	0	0	0	0	0	0	0	0	0	0	4	0	0	0	0	0	0	0	0	0	0	0	0	0
S582	58.3367	24.655	16	person F	2015-11-16	yes	yes	yes	excluded	yes	yes	excluded		6	5	99	0	50	2	0	30	2	0	0	15	0	0	0	0	0	0	0	0	0	0	0	0	0	1	0	0	0	0	0	0	0	0	0	0
S583	58.3333	27.1898	31.5	person C	2015-10-04	yes	yes	yes	excluded	yes	yes	excluded		9	7	99.8	39.8	31	10	10	5	0	2	0	2	0	0	0	0	0	0	0	0	0	0	0	0	0	0	0.1	0	0	0	0	0	0.1	0	0	0
S585	59.1403	24.2327	36.5	person C	2015-09-17	excluded	excluded	excluded	excluded	excluded	excluded	excluded		11	6	99.5	8	40.5	20	10	0	0	20	1	0	0	0	0	0	0	0	0	0	0	0	0	0	0	0.1	0.1	0	0	0.1	0	0	0	0.1	0.1	0
S586	59.0227	24.4073	41	person C	2015-09-18	yes	yes	yes	excluded	yes	yes	excluded		12	7	99.4	2	10	0.5	2	60	15	10	0	0	0	0	0	0	0	0	0	0	0	0	0.1	0	0	0	0.2	0	0	0	0	0	0.1	0.1	0	0
S587	59.0243	24.3797	41	person C	2015-09-18	yes	yes	excluded	excluded	excluded	excluded	yes		14	5	51.4	0	1	5	20.3	20.1	0	0	0	0	0	0	0	0	0	0	0	0	0	5	18	15	10	0.1	0.1	0	0	0	0	0	0	0	0	0
S588	59.0823	24.3125	50	person C	2015-09-18	yes	yes	yes	excluded	yes	yes	excluded		11	5	99.4	0	5	0	43.2	40.2	10	0	0	0	1	0	0	0	0	0	0	0	0	0	0	0.1	0	0	0.1	0	0	0.1	0	0	0.1	0.1	0	0.1
S589	59.1043	24.3404	47	person C	2015-09-19	yes	yes	yes	excluded	yes	yes	excluded		19	8	98	12	25	5	0	30	10	14	1	0	1	0	0	0	0	0	0	0	0	0	0.1	0.1	0	0.1	0.1	0	0	0.1	0	0.1	1	0.1	0.1	0.1
S590	59.0186	24.2804	35.5	person C	2015-09-20	yes	yes	yes	excluded	excluded	yes	excluded		12	6	99.4	82.3	10	5	0	0	0.1	0	1	0	1	0	0	0	0	0	0	0	0	0	0	0	0	0.1	0.1	0	0.1	0	0	0.1	0.1	0	0	0.1
S591	59.0409	24.507	60.5	person C	2015-09-20	yes	yes	yes	excluded	yes	yes	excluded		17	5	94.6	0	5	5	0	25	10	49.6	0	0	0	0	0	0	0	0	0	0	0	0	0.1	0	0	0.1	0.5	0	1	0.1	0	0.1	2	0.2	1	0.1
S593	58.4685	26.7256	40	person H	2015-12-05	yes	yes	yes	excluded	excluded	excluded	yes		1	1	100	0	0	0	0	100	0	0	0	0	0	0	0	0	0	0	0	0	0	0	0	0	0	0	0	0	0	0	0	0	0	0	0	0
S594	57.5557	26.5434	78	person B	2015-09-13	yes	yes	yes	excluded	yes	yes	excluded		6	6	100	0	29	36	20	0	5.5	7.5	0	0	2	0	0	0	0	0	0	0	0	0	0	0	0	0	0	0	0	0	0	0	0	0	0	0
S595	58.0342	26.476	150	person H	2015-09-12	yes	yes	yes	excluded	excluded	yes	excluded		9	4	99.5	89.5	8	1	1	0	0	0	0	0	0	0	0	0	0	0	0	0	0	0	0.1	0.1	0.1	0	0.1	0	0.1	0	0	0	0	0	0	0
S672	58.1448	24.0118	5	person B	2016-07-30	yes	yes	yes	excluded	yes	yes	excluded		1	1	100	0	0	0	0	0	0	100	0	0	0	0	0	0	0	0	0	0	0	0	0	0	0	0	0	0	0	0	0	0	0	0	0	0
S673	58.1447	23.9683	5	person B	2016-07-30	yes	yes	yes	excluded	yes	yes	excluded		4	3	99	0	0	5	0	4	0	0	0	90	0	0	0	0	0	0	0	0	0	0	0	0	0	1	0	0	0	0	0	0	0	0	0	0
S674	58.6293	23.0236	14	person E	2016-07-01	yes	yes	yes	excluded	yes	yes	excluded		9	3	83.5	0	0	20	0	60.5	3	0	0	0	0	0	0	0	0	0	0	0	0	0	0.4	10	0	0	0	0	3	0	0	0.1	0	2.5	0.5	0
S675	58.0097	22.1283	38	person E	2016-07-02	yes	yes	yes	excluded	yes	yes	excluded		8	4	98.8	13.7	35	45	0	0	0	0	0	5	0	0	0	0	0	0	0	0	0	0	0	0.5	0	0	0	0	0	0.1	0	0	0.1	0	0	0
S676	58.313	22.4158	17	person E	2016-07-03	yes	yes	yes	yes	excluded	yes	excluded		8	3	98.4	0.5	0	0	0	55	42.9	0	0	0	0	0	0	0	0	0	0	0	0	0	0	0	0	0	0	0	0.1	0	0	0	0	1	0.1	0
S677	58.2844	22.5403	19	person E	2016-07-03	yes	yes	excluded	excluded	excluded	yes	excluded		6	3	84.8	0	0	20	0	0	44.8	20	0	0	0	0	0	0	0	0	0	0	0	0	0	0	15	0	0	0	0.1	0	0	0	0	0	0.1	0
S678	58.2835	22.5406	15	person E	2016-07-03	yes	yes	excluded	excluded	excluded	yes	excluded		8	2	97.2	0	0	25	0	0	72.2	0	0	0	0	0	0	0	0	0	0	0	0	0	0	0	0	0	0	0	0.1	0	0	0.1	0	1	0.5	0
S679	58.4006	22.2518	53	person E	2016-07-03	yes	yes	yes	excluded	yes	yes	excluded		9	6	96	0	2	8	0	0.5	2	82.9	0	0	0.5	0	0	0	0	0	0	0	0	0	0.5	0	0	0	2.5	0	0	0	0	0	1	0	0	0
S680	58.2312	22.084	12	person E	2016-07-04	excluded	excluded	excluded	excluded	excluded	excluded	excluded		2	2	100	0	0	5	0	95	0	0	0	0	0	0	0	0	0	0	0	0	0	0	0	0	0	0	0	0	0	0	0	0	0	0	0	0
S681	58.2663	22.1226	50	person E	2016-07-04	yes	yes	yes	excluded	yes	yes	excluded		7	5	99.4	15	40	0	0	29.4	10	5	0	0	0	0	0	0	0	0	0	0	0	0	0	0	0	0	0.5	0	0	0	0	0	0.1	0	0	0
S682	58.4872	21.9599	6	person E	2016-07-04	yes	yes	yes	excluded	yes	yes	excluded		6	5	98	20	28	20	0	20	0	10	0	0	0	0	0	0	0	0	0	0	0	0	0	0	0	0	2	0	0	0	0	0	0	0	0	0
S683	58.4426	22.2914	23	person E	2016-07-05	yes	yes	yes	excluded	excluded	yes	excluded		6	3	95	0	15	70	0	0	0	10	0	0	0	0	0	0	0	0	0	0	0	0	0	0	0	0	0	0	0	0	0	0	3	0	1	0
S684	58.4663	22.3083	23	person E	2016-07-05	yes	excluded	excluded	excluded	excluded	excluded	excluded		3	1	95	0	0	0	95	0	0	0	0	0	0	0	0	0	0	0	0	0	0	0	4	0	0	0	0	0	0	0	0	0	0	0	0	0
S685	58.3487	22.0788	33	person E	2016-07-05	yes	yes	excluded	excluded	excluded	excluded	yes		8	6	99.8	0.5	1	10	0	78.3	5	5	0	0	0	0	0	0	0	0	0	0	0	0	0	0	0	0	0	0	0	0	0	0	0.1	0.1	0	0
S686	58.1547	22.5015	27	person E	2016-07-06	yes	yes	yes	excluded	yes	yes	excluded		7	4	59	0	10	8	40	0	1	0	0	0	0	0	0	0	0	0	0	0	0	0	20	0	20	0	0	0	0	0	0	0	0	1	0	0
S701	57.7893	23.2704	4	Other	2016-07-30	yes	yes	yes	excluded	yes	yes	excluded		1	1	100	0	0	0	0	0	0	100	0	0	0	0	0	0	0	0	0	0	0	0	0	0	0	0	0	0	0	0	0	0	0	0	0	0
S702	57.8011	23.2613	5	Other	2016-07-30	yes	yes	yes	excluded	yes	yes	excluded		3	2	99.5	0	10	0	0	0	0	89.5	0	0	0	0	0	0	0	0	0	0	0	0	0.5	0	0	0	0	0	0	0	0	0	0	0	0	0
S703	57.8054	23.2412	15	Other	2016-07-30	yes	yes	yes	excluded	excluded	excluded	excluded		2	1	99	0	0	0	0	0	99	0	0	0	0	0	0	0	0	0	0	0	0	0	0	0	0	0	0	0	0	0	0	0	0	0	0	0
S719	58.4176	26.588	47	person B	2016-09-21	yes	yes	yes	excluded	excluded	yes	excluded		2	2	100	0	99	1	0	0	0	0	0	0	0	0	0	0	0	0	0	0	0	0	0	0	0	0	0	0	0	0	0	0	0	0	0	0
S840	59.216	23.5993	13	Other	2018-05-10	excluded	excluded	excluded	excluded	excluded	excluded	excluded		1	1	100	0	0	0	0	0	0	100	0	0	0	0	0	0	0	0	0	0	0	0	0	0	0	0	0	0	0	0	0	0	0	0	0	0
S841	59.1733	23.7176	13	Other	2018-05-10	yes	yes	yes	excluded	excluded	yes	excluded		1	1	100	0	0	0	0	0	0	100	0	0	0	0	0	0	0	0	0	0	0	0	0	0	0	0	0	0	0	0	0	0	0	0	0	0
S842	59.1701	23.7047	13	Other	2018-05-10	excluded	excluded	excluded	excluded	excluded	excluded	excluded		1	1	100	0	0	0	0	0	0	100	0	0	0	0	0	0	0	0	0	0	0	0	0	0	0	0	0	0	0	0	0	0	0	0	0	0
S844	59.2394	23.8271	13	Other	2018-05-11	yes	yes	yes	excluded	excluded	yes	excluded		1	1	100	0	0	0	0	0	0	100	0	0	0	0	0	0	0	0	0	0	0	0	0	0	0	0	0	0	0	0	0	0	0	0	0	0
S854	59.1839	23.7717	13	Other	2018-05-10	excluded	excluded	excluded	excluded	excluded	excluded	excluded		1	1	100	0	0	0	0	0	0	100	0	0	0	0	0	0	0	0	0	0	0	0	0	0	0	0	0	0	0	0	0	0	0	0	0	0
S856	57.8982	25.8258	13	Other	2017-05-08	yes	yes	excluded	excluded	excluded	yes	excluded		3	3	100	0	2	1	0	0	0	97	0	0	0	0	0	0	0	0	0	0	0	0	0	0	0	0	0	0	0	0	0	0	0	0	0	0
TR027	58.2889	27.0456	47	Other	2014-06-22	excluded	excluded	excluded	excluded	excluded	excluded	excluded		0	0	0	0	0	0	0	0	0	0	0	0	0	0	0	0	0	0	0	0	0	0	0	0	0	0	0	0	0	0	0	0	0	0	0	0
TR030	58.4884	26.8037	63	Other	2014-09-27	excluded	excluded	excluded	excluded	excluded	excluded	excluded		0	0	0	0	0	0	0	0	0	0	0	0	0	0	0	0	0	0	0	0	0	0	0	0	0	0	0	0	0	0	0	0	0	0	0	0
TR036	58.3297	26.9328	53	Other	2014-07-04	excluded	excluded	excluded	excluded	excluded	excluded	excluded		0	0	0	0	0	0	0	0	0	0	0	0	0	0	0	0	0	0	0	0	0	0	0	0	0	0	0	0	0	0	0	0	0	0	0	0
TR039	58.4625	26.72	61	Other	2014-08-07	excluded	excluded	excluded	excluded	excluded	excluded	excluded		1	0	0	0	0	0	0	0	0	0	0	0	0	0	0	0	0	0	0	0	0	0	0	0	0	0	0	0	0	0	0	100	0	0	0	0
TR046	58.4656	26.7192	61	Other	2014-08-06	excluded	excluded	excluded	excluded	excluded	excluded	excluded		1	0	0	0	0	0	0	0	0	0	0	0	0	0	0	0	0	0	0	0	0	0	0	0	0	0	0	0	0	0	0	0	0	0	0	0
TR047	58.2892	27.0461	48	Other	2014-06-22	excluded	excluded	excluded	excluded	excluded	excluded	excluded		0	0	0	0	0	0	0	0	0	0	0	0	0	0	0	0	0	0	0	0	0	0	0	0	0	0	0	0	0	0	0	0	0	0	0	0
TR049	58.1569	26.2819	87	Other	2014-07-05	excluded	excluded	excluded	excluded	excluded	excluded	excluded		0	0	0	0	0	0	0	0	0	0	0	0	0	0	0	0	0	0	0	0	0	0	0	0	0	0	0	0	0	0	0	0	0	0	0	0
TR051	58.5239	26.6996	58	Other	2014-09-27	excluded	excluded	excluded	excluded	excluded	excluded	excluded		0	0	0	0	0	0	0	0	0	0	0	0	0	0	0	0	0	0	0	0	0	0	0	0	0	0	0	0	0	0	0	0	0	0	0	0
TR055	58.1567	26.2822	88	Other	2014-07-05	excluded	excluded	excluded	excluded	excluded	excluded	excluded		0	0	0	0	0	0	0	0	0	0	0	0	0	0	0	0	0	0	0	0	0	0	0	0	0	0	0	0	0	0	0	0	0	0	0	0
TR060	58.4908	26.7806	62	Other	2014-09-27	excluded	excluded	excluded	excluded	excluded	excluded	excluded		0	0	0	0	0	0	0	0	0	0	0	0	0	0	0	0	0	0	0	0	0	0	0	0	0	0	0	0	0	0	0	0	0	0	0	0
TR064	58.4586	26.7191	58	Other	2014-08-07	excluded	excluded	excluded	excluded	excluded	excluded	excluded		1	0	0	0	0	0	0	0	0	0	0	0	0	0	0	0	0	0	0	0	0	0	0	0	0	0	0	0	0	0	0	0	0	0	0	0
TR065	58.4603	26.7264	69	Other	2014-07-03	excluded	excluded	excluded	excluded	excluded	excluded	excluded		0	0	0	0	0	0	0	0	0	0	0	0	0	0	0	0	0	0	0	0	0	0	0	0	0	0	0	0	0	0	0	0	0	0	0	0
TR067	58.3535	22.2487	18	person H	2014-07-02	excluded	excluded	excluded	excluded	excluded	excluded	excluded		0	0	0	0	0	0	0	0	0	0	0	0	0	0	0	0	0	0	0	0	0	0	0	0	0	0	0	0	0	0	0	0	0	0	0	0
[truncated: 1,523 more columns]
